# Supplementary material for: Untargeted metabolome atlas for sleep-related phenotypes in the Hispanic community health study/study of Latinos
Source: eBioMedicine. 2024 Dec 17;111:105507. doi: 10.1016/j.ebiom.2024.105507 (PMC11722176; doi:10.1016/j.ebiom.2024.105507)
Supplement: Supplementary Tables [file mmc2.xlsx]

## Sheet: Supp Table S1
Supplementary Table S1: Comprehensive characteristics of the HCHS/SOL study population by sex, batch, and overall
Mean (SD)*	Female	Male	Batch 1	Batch 2	Overall	Missing (%)
n	3704	2476	4002	2178	6180
Age	44.98 (15.17)	43.56 (15.35)	41.54 (15.18)	51.11 (13.21)	44.31 (15.27)	0
Gender = Male (%)	0 ( 0.0)	2476 (100.0)	1705 (42.6)	771 (35.4)	2476 (40.1)	0
Latino background (%)						0.2
Dominican	451 (12.2)	221 ( 8.9)	392 ( 9.8)	280 (12.9)	672 (10.9)
Central American	406 (11.0)	232 ( 9.4)	407 (10.2)	231 (10.6)	638 (10.3)
Cuban	578 (15.6)	504 ( 20.4)	677 (17.0)	405 (18.6)	1082 (17.6)
Mexican	1297 (35.1)	808 ( 32.7)	1441 (36.1)	664 (30.6)	2105 (34.1)
Puerto Rican	626 (16.9)	478 ( 19.3)	716 (17.9)	388 (17.9)	1104 (17.9)
South American	248 ( 6.7)	161 ( 6.5)	234 ( 5.9)	175 ( 8.1)	409 ( 6.6)
Multi	88 ( 2.4)	67 ( 2.7)	126 ( 3.2)	29 ( 1.3)	155 ( 2.5)
Study centre (%)						0
Bronx	1018 (27.5)	610 ( 24.6)	1058 (26.4)	570 (26.2)	1628 (26.3)
Chicago	821 (22.2)	641 ( 25.9)	918 (22.9)	544 (25.0)	1462 (23.7)
Miami	1016 (27.4)	730 ( 29.5)	1128 (28.2)	618 (28.4)	1746 (28.3)
San Diego	849 (22.9)	495 ( 20.0)	898 (22.4)	446 (20.5)	1344 (21.7)
BMI	30.15 (6.69)	28.78 (5.37)	29.42 (6.27)	29.72 (5.80)	29.50 (6.14)	0.3
Alcohol drinking status (%)						0.1
never	1045 (28.3)	230 ( 9.3)	739 (18.5)	536 (24.7)	1275 (20.7)
former	1251 (33.8)	754 ( 30.5)	1289 (32.2)	716 (33.0)	2005 (32.5)
current	1401 (37.9)	1490 ( 60.2)	1973 (49.3)	918 (42.3)	2891 (46.8)
Smoking status (%)						0.2
never	2480 (67.0)	1132 ( 45.8)	2340 (58.5)	1272 (58.6)	3612 (58.6)
former	623 (16.8)	669 ( 27.1)	796 (19.9)	496 (22.9)	1292 (20.9)
current	596 (16.1)	668 ( 27.1)	863 (21.6)	401 (18.5)	1264 (20.5)
Physical activity (MET-min/day)	424.88 (714.71)	879.70 (1174.88)	697.66 (1020.41)	496.61 (880.66)	639.60 (986.25)	0.4
The Alternate Healthy Eating Index (2010)	46.79 (7.42)	48.74 (7.47)	47.28 (7.52)	48.75 (7.36)	47.71 (7.50)	1.1
Moderate-to-severe obstructive sleep apnea (REI3>=15) (%)	260 (7.9)	383 ( 17.4)	388 (10.9)	255 (13.0)	643 (11.7)	10.8
Baseline Diabetes status (ADA) = Yes (%) **	863 (23.3)	579 ( 23.4)	803 (20.1)	639 (29.4)	1442 (23.3)	0
Baseline Hypertension status = Yes (%) ***	1357 (36.6)	865 ( 34.9)	1261 (31.5)	961 (44.1)	2222 (36.0)	0
Triglycerides	121.37 (72.39)	151.57 (171.04)	130.13 (87.50)	149.17 (197.55)	135.64 (129.67)	0
HDL	52.41 (12.59)	45.28 (11.92)	48.84 (12.88)	49.53 (12.53)	49.04 (12.78)	0
LDL	121.48 (37.09)	121.73 (36.19)	120.45 (36.48)	124.42 (36.99)	121.60 (36.67)	2
Fasting glucose	101.82 (35.24)	108.08 (40.71)	102.14 (33.57)	111.27 (46.67)	104.78 (38.05)	0.1
Fasting insulin	13.23 (11.48)	12.96 (16.25)	13.02 (15.12)	13.32 (10.50)	13.10 (13.94)	0.4
Homa IR	3.49 (3.69)	3.58 (4.86)	3.41 (4.45)	3.82 (3.84)	3.53 (4.28)	0.4
Total cholesterol	198.20 (42.63)	196.41 (44.08)	195.22 (42.89)	202.60 (43.97)	197.36 (43.33)	0
Systolic Blood Pressure	119.02 (19.21)	125.52 (16.08)	120.18 (17.21)	126.78 (19.30)	122.09 (18.09)	0
Diastolic Blood Pressure	71.81 (10.76)	74.60 (10.92)	72.59 (10.83)	74.44 (11.06)	73.13 (10.93)	0.1
Sleep Duration: Work/School Days (in hours)	7.89 (1.66)	7.75 (1.56)	7.82 (1.62)	7.83 (1.60)	7.82 (1.62)	3.1
Sleep Duration: Non-Work/School Days (in hours)	8.45 (1.72)	8.29 (1.76)	8.37 (1.71)	8.38 (1.82)	8.37 (1.74)	4
Sleep duration (in hours)	8.04 (1.49)	7.90 (1.42)	7.97 (1.45)	7.98 (1.49)	7.98 (1.46)	4.6
Short sleep on weekdays (<=5hrs) = Yes (%)	203 ( 5.6)	149 ( 6.2)	227 ( 5.9)	125 ( 5.9)	352 ( 5.9)	3.1
Long sleep on weekdays (>=9hrs) = Yes (%)	428 (11.9)	261 ( 10.9)	472 (12.2)	217 (10.3)	689 (11.5)	3.1
Women's Health Initiative Insomnia Rating Scale (WHIIRS) total score	7.64 (5.58)	6.16 (5.13)	6.78 (5.37)	7.34 (5.54)	6.95 (5.42)	2.7
Typical night's sleep in past 4 weeks(restless or very restless) = Yes (%)	853 (25.6)	396 ( 18.2)	802 (22.6)	447 (23.0)	1249 (22.7)	11
Take sleeping pills = Yes (%)	365 (10.0)	157 ( 6.4)	302 ( 7.6)	220 (10.2)	522 ( 8.5)	1.2
Trouble getting back to sleep (3 or more times a week) = Yes (%)	883 (24.4)	413 ( 17.1)	820 (21.0)	476 (22.4)	1296 (21.5)	2.4
Wake up earlier than you plan (3 or more times a week) = Yes (%)	978 (26.8)	528 ( 21.6)	924 (23.4)	582 (27.1)	1506 (24.7)	1.2
Wake up several times at night (3 or more times a week) = Yes (%)	1506 (41.2)	768 ( 31.4)	1402 (35.5)	872 (40.6)	2274 (37.3)	1.2
Trouble falling asleep (3 or more times a week) = Yes (%)	1113 (30.4)	454 ( 18.5)	972 (24.6)	595 (27.7)	1567 (25.7)	1.2
Epworth Sleepiness Scale (ESS) total score	5.44 (4.71)	5.87 (4.87)	5.62 (4.71)	5.70 (4.99)	5.64 (4.79)	1.5
Epworth Sleepiness Scale (ESS) >10 = Yes (%)	559 (15.3)	400 ( 16.4)	614 (15.6)	345 (16.1)	959 (15.8)	1.5
Self-reported snoring (6-7 nights a week) = Yes (%)	871 (33.6)	630 ( 34.4)	935 (32.5)	566 (36.7)	1501 (34.0)	28.5
Respiratory Event Index (all desat)	15.74 (17.48)	23.23 (21.69)	18.07 (19.60)	22.23 (20.43)	19.28 (19.93)	10.8
Respiratory Event Index (3% desat)	4.20 (8.43)	8.49 (15.21)	5.77 (11.91)	7.34 (13.12)	6.22 (12.30)	10.8
Respiratory Event Index (all desat)>=5	0.69 (0.46)	0.82 (0.38)	0.72 (0.45)	0.83 (0.37)	0.75 (0.43)	10.8
Respiratory Event Index (all desat)>=15	0.37 (0.48)	0.53 (0.50)	0.41 (0.49)	0.54 (0.50)	0.44 (0.50)	10.8
Respiratory Event Index (3% desat)>=5	0.22 (0.42)	0.37 (0.48)	0.27 (0.44)	0.36 (0.48)	0.29 (0.46)	10.8
Respiratory Event Index (3% desat)>=15	0.07 (0.25)	0.16 (0.36)	0.10 (0.30)	0.13 (0.34)	0.11 (0.31)	10.8
Total count of respiratory events	84.63 (102.35)	127.99 (128.17)	98.57 (115.64)	120.94 (119.64)	105.06 (117.24)	10.5
Total length of respiratory events	0.44 (0.54)	0.74 (0.82)	0.54 (0.68)	0.68 (0.74)	0.58 (0.70)	10.5
Min SpO2	88.04 (5.41)	86.52 (6.35)	87.68 (5.63)	86.46 (6.48)	87.32 (5.92)	10.5
Average SpO2	96.62 (0.73)	96.34 (1.07)	96.54 (0.91)	96.36 (0.92)	96.49 (0.91)	10.5
Percentage sleep time SpO2<90%	0.45 (1.68)	1.17 (4.19)	0.71 (3.11)	0.99 (3.22)	0.79 (3.15)	10.5
Hypoxia Status(>=5% sleep <90% saturation) = Hypoxia (%)	81 ( 2.4)	133 ( 6.0)	128 ( 3.6)	86 ( 4.4)	214 ( 3.9)	10.5
Average respiratory event length	18.09 (4.48)	19.91 (4.71)	18.70 (4.42)	19.57 (5.20)	18.95 (4.68)	11.9
Hypoxic Burden	16.01 (26.06)	28.52 (46.33)	20.31 (36.09)	26.30 (41.16)	21.98 (37.66)	19.1
Min heart rate during sleep	53.49 (7.89)	49.70 (7.67)	51.46 (7.97)	52.30 (8.09)	51.70 (8.01)	10.5
Max heart rate during sleep	99.92 (11.28)	98.52 (12.48)	100.00 (11.90)	97.45 (11.64)	99.26 (11.88)	10.5
Average heart rate during sleep	69.84 (8.76)	65.86 (9.25)	67.99 (9.19)	67.89 (9.25)	67.96 (9.21)	10.5
Standard deviation of heart rate during sleep	5.14 (1.44)	5.48 (1.67)	5.37 (1.56)	5.15 (1.56)	5.30 (1.56)	10.5
Weekday wake time (decimal time)	30.27 (3.18)	30.02 (3.62)	30.16 (3.47)	30.12 (3.21)	30.15 (3.39)	2.9
weekend wake time (decimal time)	30.56 (4.96)	30.11 (5.58)	30.26 (5.53)	30.54 (4.54)	30.35 (5.26)	3.8
Weekday bed time (decimal time)	23.01 (2.00)	23.27 (2.24)	23.13 (2.09)	23.14 (2.20)	23.13 (2.12)	3.1
Weekend bed time (decimal time)	23.69 (2.33)	23.96 (2.44)	23.90 (2.41)	23.62 (2.31)	23.82 (2.39)	3.9
Weekday sleep midpoint (decimal time)	26.74 (2.04)	26.79 (2.38)	26.81 (2.19)	26.64 (2.24)	26.76 (2.20)	3.1
Weekend sleep midpoint (decimal time)	27.67 (2.44)	27.82 (2.56)	27.88 (2.53)	27.42 (2.40)	27.74 (2.50)	4
Social jetlag (mid point at weekends - weekdays hours)	0.90 (1.61)	0.89 (2.06)	0.99 (1.90)	0.66 (1.65)	0.89 (1.84)	4.6
Current use of antihypertensives = Yes (%)	738 (20.3)	460 ( 19.0)	676 (17.2)	522 (24.5)	1198 (19.8)	2
Current use of antidiabetics = Yes (%)	504 (13.9)	316 ( 13.1)	452 (11.5)	368 (17.3)	820 (13.5)	2
Current use of antihyperlipidemics LLD = Yes (%)	540 (14.9)	324 ( 13.4)	458 (11.7)	406 (19.1)	864 (14.3)	2
Current use of antianginals = Yes (%)	24 ( 0.7)	17 ( 0.7)	24 ( 0.6)	17 ( 0.8)	41 ( 0.7)	2
Current use of antiarrhythmics = Yes (%)	5 ( 0.1)	2 ( 0.1)	5 ( 0.1)	2 ( 0.1)	7 ( 0.1)	2
Current use of anticoagulants = Yes (%)	14 ( 0.4)	18 ( 0.7)	25 ( 0.6)	7 ( 0.3)	32 ( 0.5)	2
Current use of aspirin containing analgesics = Yes (%)	946 (26.0)	521 ( 21.5)	834 (21.3)	633 (29.7)	1467 (24.2)	2
Current use of any hormone replacement therapy = Yes (%)	121 ( 3.3)	2 ( 0.1)	77 ( 2.0)	46 ( 2.2)	123 ( 2.0)	2
Current use of ophthalmic beta blockers = Yes (%)	16 ( 0.4)	13 ( 0.5)	12 ( 0.3)	17 ( 0.8)	29 ( 0.5)	2
Current use of cardiac glycosides = Yes (%)	6 ( 0.2)	8 ( 0.3)	6 ( 0.2)	8 ( 0.4)	14 ( 0.2)	2
Current use of chemotherapy = Yes (%)	31 ( 0.9)	4 ( 0.2)	20 ( 0.5)	15 ( 0.7)	35 ( 0.6)	2
Current use of NSAIDS = Yes (%)	783 (21.5)	354 ( 14.6)	681 (17.4)	456 (21.4)	1137 (18.8)	2
Current use of oral or inhalable glucocorticosteroids = Yes (%)	97 ( 2.7)	22 ( 0.9)	58 ( 1.5)	61 ( 2.9)	119 ( 2.0)	2
Current use of antianxiety agents = Yes (%)	161 ( 4.4)	57 ( 2.4)	120 ( 3.1)	98 ( 4.6)	218 ( 3.6)	2
Current use of antidepressants = Yes (%)	369 (10.2)	123 ( 5.1)	271 ( 6.9)	221 (10.4)	492 ( 8.1)	2
* Means and percentages were weighted using sampling weights to provides estimates of the HCHS/SOL target population characteristics.
** Baseline diabetes are based on American Diabetes Association definition (Diabetes Care 2010;33:S62-69), defined as fasting glucose >=126 mg/dL, or post-OGTT glucose >=200 mg/dL or A1C>=6.5%, or self-report of diabetes.
*** Baseline hypertension is defined as systolic or diastolic blood pressure greater than or equal to 140/90 respectively, or current use of antihypertensive medications.

## Sheet: Supp Table S2
Supplementary Table S2: Model performance comparison based on Akaike Information Criterion (AIC) for covariates modelled as linear versus cubic spline terms
	Age						BMI						Physical activity						Diet
Metabolite	linear	spline(k=1)	spline(k=2)	spline(k=3)	spline(k=4)	best model	linear	spline(k=1)	spline(k=2)	spline(k=3)	spline(k=4)	best model	linear	spline(k=1)	spline(k=2)	spline(k=3)	spline(k=4)	best model	linear	spline(k=1)	spline(k=2)	spline(k=3)	spline(k=4)	best model
carnitine	16855.2	16854.2	16859	16836.1	16836.9	spline(k=3)	16762.1	16751.6	16752	16755.4	16759.8	spline(k=1)	16795.3	16799.4	16799.2	16801.9	16805.8	linear	16671	16677.1	16681.7	16685.4	16678.4	linear
benzoate	16454.9	16460.3	16452.1	16454.5	16459.7	spline(k=2)	16417.9	16422.9	16428.1	16426.5	16429.7	linear	16395	16403.3	16408.6	16413.3	16417.8	linear	16296.3	16301	16304	16305.6	16302.3	linear
3-phenylpropionate (hydrocinnamate)	15356.2	15365	15370.5	15373.5	15378.2	linear	15071.4	15061.9	15067.9	15071.6	15074.2	spline(k=1)	15309.8	15316.9	15322	15326.4	15327.8	linear	15117.8	15126.7	15128.9	15130.9	15135.2	linear
phenylacetate	13619.7	13599	13594.2	13594	13593.5	spline(k=4)	13445.7	13451.1	13453.3	13457.2	13460.8	linear	13569.4	13572.5	13572.7	13576.6	13579.2	linear	13472.7	13475.2	13476.9	13479.6	13482.7	linear
hippurate	17176.1	17185.4	17188.6	17191.7	17195.6	linear	17047.8	17049.3	17052.3	17052.9	17055.3	linear	17122	17125.8	17130.1	17134.4	17138.8	linear	16929	16936.8	16941.1	16941.9	16946.4	linear
xanthurenate	10241.7	10214.4	10216.4	10214.2	10216.7	spline(k=3)	10146.9	10113.5	10116.2	10119.8	10122.3	spline(k=1)	10212.7	10219.3	10222.1	10221.5	10224.3	linear	10141.4	10145.3	10148.6	10150.3	10153.8	linear
3-methyl-2-oxovalerate	15676.1	15680.4	15681.5	15684.7	15686.6	linear	15553.8	15518.4	15520.2	15523.7	15526.7	spline(k=1)	15622.1	15625.3	15624.9	15627.8	15630.3	linear	15528	15535	15536.9	15539.8	15543.6	linear
methionine sulfoxide	17083.2	17035.9	17038.4	17040.8	17041.5	spline(k=1)	16926.5	16912.9	16913.6	16908.8	16909.9	spline(k=3)	17026	17019.7	17024.2	17024.3	17026.8	spline(k=1)	16898.7	16907.2	16911.1	16914.4	16916	linear
3-methylhistidine	17250.5	17241.4	17245.7	17245.7	17248.8	spline(k=1)	17199.1	17203.1	17196.1	17199	17203.2	spline(k=2)	17188.3	17188.4	17191.7	17196.7	17199.2	linear	17040.1	17046.8	17051.9	17057.5	17062.9	linear
5-hydroxylysine	17428.8	17424.9	17429.3	17433.3	17437.6	spline(k=1)	16674.5	16629.9	16634.1	16636.8	16638.8	spline(k=1)	17344	17337.4	17341.2	17345.5	17348.8	spline(k=1)	17236.8	17238.8	17232.9	17228.9	17231.3	spline(k=3)
4-guanidinobutanoate	16064	16066.9	16070.5	16051.9	16053.4	spline(k=3)	16017.8	16025.6	16030.5	16036.7	16036.5	linear	15997.6	15998.5	15996.7	16003.4	16007.4	linear	15892.5	15889.4	15892.8	15885.5	15894.7	spline(k=3)
glucuronate	16430.3	16427	16431.3	16435	16435.7	spline(k=1)	16293.5	16290.2	16293.6	16298.6	16301.3	spline(k=1)	16380.6	16365.3	16367.4	16367.1	16370.2	spline(k=1)	16259.2	16269.8	16274.8	16274.5	16274.5	linear
glycerol 3-phosphate	17223.1	17228	17232	17235.2	17240.3	linear	17176.6	17178.4	17154.6	17157	17161.5	spline(k=2)	17160.9	17157	17155.4	17158.5	17161.8	spline(k=2)	17053	17059.1	17061.9	17064.5	17065.5	linear
imidazole lactate	16725.5	16718.6	16721.9	16724.4	16726.9	spline(k=1)	16674.7	16662.4	16660.1	16662.1	16661.9	spline(k=2)	16646.6	16637.8	16644.4	16643.3	16646.7	spline(k=1)	16545.2	16543.7	16547.4	16551.6	16553.2	linear
kynurenine	16916	16915.2	16920.5	16902	16909.5	spline(k=3)	16546.4	16551.2	16555	16556	16556.8	linear	16853.8	16842.4	16846.8	16846.1	16846.5	spline(k=1)	16722.3	16730.2	16734.2	16736.6	16735.2	linear
glycerophosphorylcholine (GPC)	17338.9	17325.5	17328.2	17331	17335	spline(k=1)	17175.2	17179	17182.4	17186.8	17184	linear	17276.3	17278.1	17279	17280.1	17281.6	linear	17162.7	17169.5	17173	17170.9	17174.5	linear
N-acetylglutamate	16707.9	16706.8	16710.2	16714.4	16707	linear	16648.8	16654.7	16658.1	16661.7	16654.9	linear	16657.8	16660.3	16664	16668	16672.2	linear	16506.9	16515.7	16519.8	16524.2	16523.8	linear
tartarate	11804.6	11798.8	11801.8	11796	11799.7	spline(k=3)	11748.1	11738.7	11742.7	11742.9	11745.1	spline(k=1)	11774	11770.6	11771.5	11762.5	11763.9	spline(k=3)	11670.1	11675.4	11678.7	11682.5	11685.7	linear
theophylline	13767.7	13742.6	13740.5	13743.2	13745.1	spline(k=2)	13708.1	13710.9	13714.5	13718.9	13723.2	linear	13716.7	13707.8	13713	13717	13720.3	spline(k=1)	13621.8	13598.9	13601.3	13605.1	13601.7	spline(k=1)
quinate	14881.1	14847.5	14850.6	14853.8	14855.7	spline(k=1)	14784.2	14785.1	14789.6	14792.6	14797.5	linear	14827	14825.1	14828.4	14832.2	14829.3	linear	14714.8	14704.4	14707.6	14711.2	14715.2	spline(k=1)
theobromine	17090	17100.8	17103.8	17104.1	17106.2	linear	17030.9	17039.2	17041.7	17045.1	17047.1	linear	17015.5	17018.9	17023.3	17025.2	17029.6	linear	16891.5	16865.3	16868.7	16873.3	16877.5	spline(k=1)
paraxanthine	13156.8	13148.7	13146.4	13145.6	13148.1	spline(k=3)	13103.8	13102.9	13106.9	13110.7	13110.2	linear	13112.6	13107.1	13112.1	13115.6	13119.4	spline(k=1)	13014.5	13010.3	13012.5	13016.3	13015.5	spline(k=1)
indolelactate	15720.9	15716.5	15719.7	15719	15722.8	spline(k=1)	15640.3	15633.5	15636.2	15639	15638.6	spline(k=1)	15680.1	15687	15690.8	15693.5	15695.8	linear	15536	15548.6	15554.8	15558.9	15562.5	linear
3-indoxyl sulfate	17122	17083.3	17086.9	17089.3	17091.6	spline(k=1)	17058.7	17046.6	17050.7	17051.9	17055.6	spline(k=1)	17056.2	17061.7	17066.1	17070.4	17074.7	linear	16904.4	16914.7	16919.9	16924.7	16928.5	linear
glycylvaline	14802.5	14797	14799.9	14801.8	14803	spline(k=1)	14746.5	14745.9	14749.1	14754.2	14745	linear	14747.5	14746.2	14746.6	14750	14753.6	linear	14670.5	14671.7	14669.8	14671.7	14677.5	linear
gamma-glutamylphenylalanine	16118.5	16072	16077	16075.7	16076.8	spline(k=1)	15624.1	15624.9	15622.8	15626.5	15611.2	spline(k=4)	16062.4	16053	16056.7	16058.3	16058.7	spline(k=1)	15931.2	15940.3	15940	15918.3	15918.9	spline(k=3)
4-methyl-2-oxopentanoate	15693.5	15687.7	15691.5	15695.6	15698.3	spline(k=1)	15618.6	15579.1	15579.3	15582.9	15585.8	spline(k=1)	15639.8	15647.6	15651.1	15654.4	15655.1	linear	15505.9	15512.8	15516.4	15519	15523.5	linear
1,5-anhydroglucitol (1,5-AG)	16817.5	16806.7	16811	16806.9	16808.3	spline(k=1)	16770.2	16779.6	16780.8	16784.9	16786.6	linear	16730.3	16733.5	16735.9	16737.2	16735.4	linear	16625.7	16626.9	16628.7	16629	16631.7	linear
1-stearoyl-2-arachidonoyl-GPI (18:0/20:4)	16945.4	16882.6	16882.7	16880.9	16883.4	spline(k=3)	16845.5	16822.1	16820.2	16824.3	16817.3	spline(k=4)	16885.4	16887.5	16891.2	16893.5	16895.9	linear	16780.7	16773	16776	16779.8	16784.6	spline(k=1)
sphingosine 1-phosphate	17122.6	17082.7	17082.5	17080.3	17077.3	spline(k=4)	16995	16994.7	16990.1	16991.6	16970.7	spline(k=4)	17055.7	17058	17062.1	17064.3	17066.9	linear	16949.7	16940.8	16934.3	16939.4	16929.9	spline(k=4)
1-stearoyl-GPI (18:0)	17424.9	17371.6	17376.1	17379.2	17382.4	spline(k=1)	17358.4	17365.2	17368.8	17369.6	17372.9	linear	17371.3	17378.2	17382.7	17383.8	17389.3	linear	17237.7	17233	17230.9	17233.9	17237.9	spline(k=2)
1,2-dipalmitoyl-GPC (16:0/16:0)	17133.9	17131.4	17135.5	17139.8	17143.1	spline(k=1)	17078.6	17058.9	17062.1	17057.1	17057.7	spline(k=3)	17069.4	17074.1	17068.7	17073.1	17075.1	linear	16937.3	16944.8	16947.7	16952.4	16953.9	linear
docosahexaenoate (DHA; 22:6n3)	16624.7	16601.5	16599	16594.6	16597	spline(k=3)	16563.5	16545.9	16550	16553.2	16558	spline(k=1)	16546.7	16540.2	16541.6	16539.8	16544.4	spline(k=3)	16313.2	16307.5	16311.9	16317.9	16322.6	spline(k=1)
alpha-hydroxyisocaproate	14895.2	14889.1	14893.4	14897	14894.2	spline(k=1)	14731.7	14720.7	14723.1	14725.6	14728.5	spline(k=1)	14838.3	14841.5	14845.7	14844.1	14846.3	linear	14718.8	14727.1	14729.6	14732.6	14736.3	linear
2-hydroxyoctanoate	15959	15915.6	15918	15921.8	15924.1	spline(k=1)	15919.8	15923.7	15927	15931.6	15934.1	linear	15899.9	15906.7	15907.2	15911.1	15913.1	linear	15783.1	15789.2	15793.5	15796.4	15800.4	linear
3-hydroxyoctanoate	17320.6	17282.5	17283	17283.6	17284.6	spline(k=1)	17255.5	17258.9	17260.8	17266.6	17270.6	linear	17270.9	17275.9	17280.7	17278.2	17281.4	linear	17133.2	17134.1	17130.8	17135.4	17135.8	spline(k=2)
phenyllactate (PLA)	15683.8	15685.8	15689.3	15692.7	15694.6	linear	15511.8	15519.9	15523.3	15526.6	15520.4	linear	15632.3	15639.4	15642.7	15645.5	15643.9	linear	15519.4	15526.2	15531.5	15533.1	15535.2	linear
palmitoylcarnitine (C16)	16802.5	16810.2	16813.3	16816.5	16817.4	linear	16716.7	16722	16724.5	16728.4	16727.7	linear	16737.7	16744.8	16748.6	16752.2	16757.3	linear	16607.2	16600.5	16603	16606	16608.8	spline(k=1)
hexanoylcarnitine (C6)	17109.3	17069	17073.1	17075.4	17075.2	spline(k=1)	16973.3	16978.8	16980.9	16986.2	16987.4	linear	17040.3	17038.7	17042.3	17046.4	17049.4	linear	16881.9	16874.7	16872	16870.8	16877.1	spline(k=3)
dehydroepiandrosterone sulfate (DHEA-S)	14488.4	14467.6	14471.2	14475	14474.2	spline(k=1)	14442.8	14411.8	14415.6	14419	14421	spline(k=1)	14442.1	14443.7	14445.8	14450.4	14453.3	linear	14323.7	14333.6	14332.9	14336.9	14340.5	linear
acetylcarnitine (C2)	16876.1	16856.6	16858.8	16862.1	16859.1	spline(k=1)	16821.8	16812.5	16816.7	16821.8	16822.1	spline(k=1)	16809	16813.9	16817.2	16820.1	16823.1	linear	16672	16667.1	16668.5	16669.3	16671	spline(k=1)
cysteine s-sulfate	15717.8	15721.8	15725.4	15723.4	15719.8	linear	15629.8	15638.6	15639.5	15645.4	15640.9	linear	15644	15646.5	15649	15654.2	15654.1	linear	15537.9	15540.6	15539.5	15539.2	15533	spline(k=4)
1-palmitoylglycerol (16:0)	15961.7	15963.3	15966.9	15970.9	15975.5	linear	15871.7	15870.7	15874.9	15874.4	15879.5	linear	15893.1	15900.2	15905.9	15888.2	15891.6	spline(k=3)	15808.6	15792.6	15788.2	15792.8	15796.5	spline(k=2)
tartronate (hydroxymalonate)	17110.3	17110.1	17111.9	17108.6	17101.1	spline(k=4)	16973.9	16975.7	16976.7	16978.7	16984	linear	17058.8	17063.2	17063.6	17049	17054	spline(k=3)	16847.3	16855.6	16857.7	16861.7	16867	linear
oxalate (ethanedioate)	17022	17022.2	17026	17021.1	17025.7	linear	16849.4	16848	16851.4	16856.4	16861.3	linear	16964.6	16955	16952.5	16955.5	16960.3	spline(k=2)	16724.9	16734.6	16739.4	16745.8	16751.5	linear
erythritol	16217.3	16034.8	16038.7	16042.1	16044.9	spline(k=1)	16105.5	16104.4	16105.2	16107.8	16103.2	spline(k=4)	16161.5	16162.8	16163.5	16165.2	16165.8	linear	15995.4	16004.2	16008.7	16004.8	16005.5	linear
1-oleoylglycerol (18:1)	16937.8	16927.5	16931.4	16935	16937.5	spline(k=1)	16860.7	16848.6	16838.4	16841.1	16845.3	spline(k=2)	16876.2	16884.2	16882.1	16871.8	16877.4	spline(k=3)	16776.2	16763.5	16765	16769	16770.8	spline(k=1)
3-methyl-2-oxobutyrate	17003.7	17006.1	17009.1	17014	17016.1	linear	16567.7	16535.1	16538	16540.7	16540.5	spline(k=1)	16929.6	16931.1	16932.2	16935.2	16939.6	linear	16830.1	16833.6	16833.9	16836.5	16839.9	linear
homoarginine	16736.8	16602.3	16599.2	16602.6	16607.7	spline(k=2)	16471.6	16380.8	16382.6	16384.8	16372.8	spline(k=4)	16643	16649.6	16652.5	16655.4	16660.6	linear	16500.1	16494	16496.2	16499.1	16502.5	spline(k=1)
homocitrulline	16060.1	15988.7	15992.6	15996	15999.7	spline(k=1)	16000	16006.4	16011	16003.6	16005.7	linear	16008.9	16015.6	16015.5	16019	16022	linear	15888.2	15897.6	15902.7	15899.6	15905.4	linear
2-linoleoylglycerol (18:2)	16383.3	16381.7	16384.1	16387.2	16386.3	linear	16335.3	16328.4	16325.7	16327.1	16333.2	spline(k=2)	16326.8	16336.8	16340.8	16322.1	16320	spline(k=4)	16200.5	16194.7	16198.2	16200.8	16206	spline(k=1)
3-hydroxydecanoate	17327.9	17305.5	17306.1	17308.5	17308.4	spline(k=1)	17271.2	17265.1	17268.8	17272.9	17276.8	spline(k=1)	17278.2	17285	17289	17286.7	17292	linear	17149.2	17147.7	17147.8	17152	17152.4	linear
N-acetylglycine	17028.7	17021.4	17020.4	17011.3	17017.2	spline(k=3)	16117.5	16068.9	16072.3	16074.1	16070.1	spline(k=1)	16970	16959.8	16965.5	16961.6	16965.8	spline(k=1)	16857.1	16861.3	16865.5	16869.6	16873	linear
threonate	17112.1	17108.3	17112.4	17104.2	17108.7	spline(k=3)	17004.2	17008.5	17012.6	17016.7	17021.7	linear	17058.3	17055.6	17050.2	17049.9	17056	spline(k=3)	16801	16813.6	16818.7	16825.6	16830	linear
indoleacetate	16942.4	16951.1	16955.4	16958.7	16959	linear	16882.5	16879.9	16878.6	16882.8	16883.7	spline(k=2)	16883.7	16887.9	16891	16895.3	16899.5	linear	16769	16762.6	16764.7	16764.2	16768.6	spline(k=1)
1-linoleoylglycerol (18:2)	17536.5	17538.8	17540.7	17539.7	17538.7	linear	17494.9	17486.5	17487.1	17491.8	17495.3	spline(k=1)	17473.9	17475.8	17479	17462.7	17464.5	spline(k=3)	17362	17347.9	17351.3	17355.8	17357.7	spline(k=1)
1-methylhistidine	16445.6	16419.5	16423.1	16416.3	16420.3	spline(k=3)	16384.9	16385.1	16386.6	16391.6	16391.3	linear	16379.5	16383.7	16385	16386.5	16391.4	linear	16259.8	16265.9	16268.6	16271.4	16276.1	linear
butyrylcarnitine (C4)	17020.9	17020.4	17023.6	17018.3	17022.8	spline(k=3)	16617	16604.4	16587.9	16592.3	16593.4	spline(k=2)	16936.6	16928.6	16932.2	16932.6	16934.1	spline(k=1)	16794	16781	16786.2	16785.7	16782	spline(k=1)
isobutyrylcarnitine (C4)	16743.3	16731.6	16735	16730.5	16725.9	spline(k=4)	16669	16663.3	16668.2	16669.5	16667.7	spline(k=1)	16693.6	16695	16698.7	16703.7	16709.3	linear	16565	16574.2	16567.8	16568.3	16573.7	linear
androsterone sulfate	16063.3	16058.7	16058.5	16059.6	16062.3	spline(k=2)	15982.2	15987.9	15989.3	15991.8	15994.2	linear	16004.1	16011	16014.8	16018.5	16019.1	linear	15887.1	15894.1	15895	15892.7	15891.9	linear
indolepropionate	16138.4	16133.6	16136.7	16136	16136.7	spline(k=1)	15966.3	15956.7	15958	15962.6	15964.3	spline(k=1)	16080.3	16076.8	16080.3	16082.8	16085.2	spline(k=1)	15779.2	15777.8	15778.5	15779.9	15783.7	linear
trigonelline (N'-methylnicotinate)	16609.4	16614.2	16617.6	16619.5	16622.1	linear	16441.1	16445.3	16448.4	16449.3	16454.6	linear	16556.3	16560	16563.3	16567.1	16570.4	linear	16303.2	16306.4	16310.1	16312.6	16314.1	linear
dodecanedioate (C12-DC)	17220.5	17123.3	17124.8	17125.4	17126.9	spline(k=1)	17008.5	16958.5	16964.6	16971.2	16974.9	spline(k=1)	17166	17170	17174.9	17178.2	17181.8	linear	17010.6	17015.4	17020.1	17012.1	17017.6	linear
1,3-dimethylurate	11309.4	11290.1	11291.6	11294.7	11298.6	spline(k=1)	11267.1	11265.2	11267.6	11267.4	11272.8	linear	11262.3	11262.5	11266.8	11269.4	11274.2	linear	11188.2	11187.4	11190.1	11192.7	11195.4	linear
3-methylxanthine	13740.2	13741.3	13744	13744.9	13749.2	linear	13694.8	13699.7	13701.4	13706.5	13709.2	linear	13693.4	13674.8	13675.1	13678.6	13682.2	spline(k=1)	13576.2	13573.4	13576.3	13580.9	13584.1	spline(k=1)
3-hydroxylaurate	17162.2	17158	17155.3	17156.9	17154.1	spline(k=4)	17116.1	17119	17124.3	17128.3	17133.5	linear	17110	17113.9	17117.7	17114.5	17119.5	linear	16980.4	16971	16972.5	16978.1	16978.5	spline(k=1)
pyridoxate	16961.1	16929.1	16932.2	16935.7	16938.2	spline(k=1)	16885.1	16892.9	16897.2	16900.1	16903.4	linear	16903.9	16896.7	16897.4	16899.9	16903.8	spline(k=1)	16591.2	16601.3	16597.3	16599.6	16601.6	linear
threonylphenylalanine	16176.4	16075.4	16077.9	16081.4	16082.5	spline(k=1)	16120.6	16055.7	16060.2	16064.8	16064.5	spline(k=1)	16122.6	16131.4	16135.8	16140.2	16143.5	linear	16019.1	16011.5	16005.3	16010.4	16013.8	spline(k=2)
gamma-glutamylvaline	15922.5	15909.4	15912.1	15909.2	15910.8	spline(k=3)	15392.4	15391.5	15389.6	15393.2	15396.4	spline(k=2)	15855.2	15831	15833.9	15834.4	15839.1	spline(k=1)	15706.8	15716.1	15716.9	15725	15730.7	linear
3-hydroxysebacate	11111.5	11063.2	11065.8	11058.5	11062.5	spline(k=3)	11033.8	11008.2	11011.7	11012.4	11018.6	spline(k=1)	11069.3	11076.2	11079.5	11082.5	11083.6	linear	10997.8	11005.7	11010.1	11013.9	11014.5	linear
propionylglycine	14077.6	14085.1	14089.2	14092.4	14096.8	linear	13828.5	13827.8	13829	13834.3	13837.3	linear	14021.5	14028.6	14034	14037.3	14040.3	linear	13927.9	13936.2	13940.1	13942.3	13946.2	linear
propionylcarnitine (C3)	16434.9	16436.4	16438.3	16432	16428.1	spline(k=4)	16243.9	16206.1	16203.5	16206.4	16208.7	spline(k=2)	16374.3	16363.9	16364.5	16367.9	16371.4	spline(k=1)	16248.7	16256.7	16256.3	16259.9	16257.5	linear
pro-hydroxy-pro	17041.2	16500.4	16482.6	16470.6	16466	spline(k=4)	16960.5	16906.4	16910.7	16914.7	16919.8	spline(k=1)	16980.7	16982.3	16986.7	16988.9	16990.8	linear	16863.5	16868.5	16872.3	16859.2	16865.2	spline(k=3)
3-hydroxy-2-ethylpropionate	16642.4	16600.4	16601.8	16603.1	16606.6	spline(k=1)	16555.9	16546.4	16551.8	16554.7	16556	spline(k=1)	16573.3	16581.2	16582.2	16584.9	16590.2	linear	16460.5	16462.8	16465.4	16467.4	16466.6	linear
3-carboxy-4-methyl-5-propyl-2-furanpropanoate (CMPF)	16722.8	16698.1	16689	16686.7	16682.3	spline(k=4)	16680.2	16637.6	16639.4	16642.9	16646.1	spline(k=1)	16658.8	16628.1	16631	16633.8	16635.9	spline(k=1)	16322	16318.7	16323.9	16325.1	16326.9	spline(k=1)
docosapentaenoate (n3 DPA; 22:5n3)	16735.5	16743.3	16745	16748.1	16748.6	linear	16685.8	16688	16690.8	16695.5	16699.4	linear	16655.6	16656.7	16660.7	16660.3	16666.9	linear	16552.9	16553.6	16556.7	16560.1	16564.3	linear
docosadienoate (22:2n6)	16885.6	16893.7	16897.9	16898	16898	linear	16818.9	16801.9	16803.9	16808.2	16811.9	spline(k=1)	16810	16809.6	16813.5	16816.2	16819.6	linear	16697.4	16690.8	16688.4	16692.2	16694.5	spline(k=2)
adrenate (22:4n6)	16903	16907.9	16911.4	16914.4	16913.8	linear	16821.3	16828.1	16831	16834.8	16836.7	linear	16838.5	16831.7	16836.5	16837	16843.5	spline(k=1)	16700.2	16695.7	16698.4	16701.5	16704.5	spline(k=1)
10-undecenoate (11:1n1)	17536.7	17534.1	17536.7	17528	17530.1	spline(k=3)	17474.2	17478.8	17481.9	17482.9	17485.2	linear	17478.3	17468	17471.8	17475.3	17479.6	spline(k=1)	17328.7	17337.2	17337.8	17343.8	17347.8	linear
1-methyl-4-imidazoleacetate	16084.5	16087.5	16085.2	16085.4	16087.7	linear	16032	16037.9	16043.2	16044.5	16031.4	linear	16027.2	16017	16020.1	16023.9	16029.7	spline(k=1)	15904.7	15907.9	15912.5	15914.9	15918.7	linear
stearidonate (18:4n3)	15845.4	15845.1	15848.7	15849.9	15851.9	linear	15783.1	15790	15791.8	15797.3	15801.3	linear	15752.4	15749.2	15752.9	15756.1	15761	spline(k=1)	15655.5	15663.5	15663.1	15661.5	15664.2	linear
5-dodecenoate (12:1n7)	16482.8	16453.6	16456.9	16460.2	16458.3	spline(k=1)	16425.7	16394.1	16398.9	16403.6	16407.1	spline(k=1)	16420.9	16422.5	16426.8	16430.1	16434	linear	16272.6	16267.8	16271.1	16275.3	16279	spline(k=1)
octanoylcarnitine (C8)	17480.9	17448.5	17452.1	17455.4	17451.9	spline(k=1)	17417.4	17409.6	17414.5	17418.8	17413.5	spline(k=1)	17413.6	17414.9	17418.7	17421.7	17423.3	linear	17284.4	17278.3	17281.8	17282.4	17288.8	spline(k=1)
decanoylcarnitine (C10)	17457.8	17413.7	17417.7	17421.7	17417.4	spline(k=1)	17361.5	17346.9	17351.9	17355	17340.3	spline(k=4)	17379.7	17380.3	17384.9	17389.5	17394.5	linear	17259.2	17253.8	17257.5	17259.3	17265.8	spline(k=1)
N-acetylglutamine	16755.9	16748.9	16750.3	16750.2	16752.8	spline(k=1)	16699.6	16698.9	16702.6	16706.2	16703	linear	16697	16703.1	16706.5	16710	16713.8	linear	16533.8	16535.5	16536.1	16538.2	16539.9	linear
N-acetylphenylalanine	16159	16166.7	16168.3	16171.6	16175.7	linear	15912.5	15911.3	15913.5	15916.2	15917.8	linear	16100.6	16107.4	16111.2	16108.4	16114.6	linear	15983.8	15987.6	15990.1	15981	15979.3	spline(k=4)
N-acetylasparagine	17134.8	17142.8	17145.5	17141.1	17143.5	linear	17014.7	17014.5	17017.8	17019.1	17023.6	linear	17069.8	17075.2	17076.6	17076.6	17080.5	linear	16950.4	16955.4	16947.9	16950.9	16952.2	spline(k=2)
gamma-glutamyl-epsilon-lysine	16655.9	16662.6	16661.9	16642.4	16644.1	spline(k=3)	16595.3	16601.7	16604.7	16610.4	16614.7	linear	16575.7	16571.8	16575	16579.1	16578.9	spline(k=1)	16455.2	16460.5	16464.7	16464.3	16465.4	linear
1-palmitoyl-GPC (16:0)	17264.2	17199	17200.3	17201.8	17203.3	spline(k=1)	17136.5	17124.5	17126.5	17129.6	17127.3	spline(k=1)	17204.5	17202.1	17199.7	17203.4	17206.2	spline(k=2)	17099.1	17106.4	17106.2	17110.1	17114	linear
N-acetylarginine	16778.4	16774	16773.7	16749.4	16751.4	spline(k=3)	16737.5	16736.5	16739.2	16743.4	16747.8	linear	16722.4	16727.6	16728.4	16727.9	16735.8	linear	16586.9	16583.2	16586.2	16587.8	16589.9	spline(k=1)
piperine	13376.9	13384.1	13387.9	13391.8	13395.2	linear	13262.2	13245.8	13233.5	13233.4	13237.3	spline(k=3)	13322.1	13313.1	13311	13313.4	13316.2	spline(k=2)	13230.9	13240.2	13243.6	13246.5	13251.3	linear
1-stearoyl-GPC (18:0)	17302.2	17200.9	17203.3	17197.9	17200.9	spline(k=3)	17216.5	17198.5	17200.4	17204.1	17202.7	spline(k=1)	17230.6	17235.1	17233.1	17235.5	17238.1	linear	17134	17141.5	17139.9	17143.3	17147.4	linear
1-oleoyl-GPC (18:1)	17067.7	17068	17070.6	17072.6	17073.9	linear	16744.5	16746.4	16749.9	16752.9	16755.8	linear	16996.8	16980.6	16972.1	16976.2	16979.1	spline(k=2)	16887.1	16896.4	16900.2	16903.5	16906.7	linear
N-acetylthreonine	16837	16798.6	16802.4	16805	16810.8	spline(k=1)	16747.5	16754.8	16759.9	16762.8	16766.6	linear	16756.3	16756.5	16749.6	16750.1	16753.6	spline(k=2)	16617.7	16622.5	16629.6	16632.9	16634.8	linear
10-nonadecenoate (19:1n9)	16806.8	16797.1	16801.4	16799	16796.7	spline(k=4)	16714.4	16713	16716.2	16721.3	16725.3	linear	16739.1	16733.8	16737.1	16739.3	16744.6	spline(k=1)	16595.1	16598.3	16593.7	16596.4	16597.7	linear
10-heptadecenoate (17:1n7)	16545.7	16550.7	16554.8	16556	16556.2	linear	16342	16341.7	16344.4	16350	16354.2	linear	16476.5	16468.7	16472.1	16475.3	16479.1	spline(k=1)	16308.4	16305	16298.9	16303.1	16307	spline(k=2)
epiandrosterone sulfate	15639	15646.7	15649	15646.4	15648	linear	15515	15513.5	15515.2	15517.4	15519.4	linear	15583.8	15590.9	15594.6	15597.1	15597.6	linear	15465.4	15465.3	15467.2	15466.7	15468.9	linear
gamma-glutamylglycine	17262.2	17225.3	17228	17229	17230	spline(k=1)	16845.2	16834.1	16832.8	16838.3	16833.1	spline(k=2)	17174.5	17181	17184.8	17189	17192.6	linear	17040.9	17046.7	17048.7	17052	17056.8	linear
gamma-glutamyltryptophan	16150.8	16083.4	16084.7	16086.5	16089.4	spline(k=1)	15870.9	15867.2	15866	15864.2	15867.4	spline(k=3)	16095.8	16092.3	16097.3	16099.9	16104.8	spline(k=1)	15944.1	15953.3	15957.8	15959.4	15961.9	linear
stachydrine	17196	17177.3	17181.1	17185.6	17182.9	spline(k=1)	17086.6	17094.5	17099.5	17105.6	17111	linear	17141.2	17125.1	17120.7	17118.5	17123.2	spline(k=3)	16941	16940.9	16944.6	16949.4	16949.6	linear
alpha-hydroxyisovalerate	16144.6	16141.8	16140.4	16143.6	16145.4	spline(k=2)	15950	15956.8	15958.1	15961	15962.3	linear	16073.4	16079.1	16083.1	16086.3	16089.8	linear	15957.8	15957.3	15961.5	15964.2	15963.9	linear
gamma-glutamylmethionine	16317.5	16299.1	16303.8	16296.3	16298.3	spline(k=3)	16268.2	16267.1	16270.6	16251.3	16256.5	spline(k=3)	16226.6	16232.6	16235.9	16237.4	16240.9	linear	16090.3	16098.8	16098.5	16095	16102	linear
gamma-glutamylthreonine	17154.8	17140.5	17136.3	17129.2	17126	spline(k=4)	17109.6	17109.6	17114.1	17115.2	17120.8	linear	17110.7	17107.8	17111.7	17116.2	17119.4	spline(k=1)	16946	16928.3	16932.1	16929.9	16931.6	spline(k=1)
p-cresol sulfate	17032.8	16973.9	16976.4	16979.6	16979.8	spline(k=1)	16815.3	16801.9	16805.8	16809	16811.6	spline(k=1)	16949.4	16957.6	16961.3	16966.2	16970.1	linear	16841.3	16844.1	16849	16853.7	16855.8	linear
erythronate*	16323.6	16043.2	16046.4	16049.4	16052	spline(k=1)	16168.1	16170.4	16173	16175.4	16178.3	linear	16260.6	16250.7	16254	16254.3	16255.8	spline(k=1)	16126.6	16136.2	16140.6	16140	16143.9	linear
N-acetylproline	14920.6	14910.7	14914.8	14919.2	14922.9	spline(k=1)	14815.6	14808.6	14812.2	14812.6	14817.5	spline(k=1)	14870.6	14870.8	14871.6	14877.5	14876.6	linear	14778.4	14774.1	14779.7	14774.1	14772.7	spline(k=4)
eicosenoate (20:1)	17012.1	16998.4	17001.7	16993.3	16994.4	spline(k=3)	16955.7	16943.6	16946.6	16951.9	16956	spline(k=1)	16935	16933.4	16936.4	16939.4	16944.4	linear	16814.9	16819.2	16822.5	16825.8	16825.7	linear
linolenate [alpha or gamma; (18:3n3 or 6)]	16773.2	16757	16760.5	16757.8	16761.9	spline(k=1)	16717.3	16722.5	16725.4	16730.5	16735.8	linear	16698.5	16698.9	16703.7	16707.5	16711	linear	16594.5	16600.1	16600.3	16604.4	16608.4	linear
aconitate [cis or trans]	16748.7	16648.2	16651.2	16650.7	16650.2	spline(k=1)	16658.3	16653.5	16658.4	16662.4	16664.9	spline(k=1)	16696.2	16695.5	16698.4	16700.9	16704.5	linear	16576.8	16585.4	16590.5	16592.6	16593.3	linear
laurylcarnitine (C12)	16959.2	16913	16917	16920.8	16914.2	spline(k=1)	16852.5	16828.5	16834.2	16837.9	16830.6	spline(k=1)	16915	16914	16917.4	16921.5	16926.5	linear	16766.4	16761	16764.8	16764.6	16771.1	spline(k=1)
isovalerylcarnitine (C5)	16185.6	16193.6	16197.2	16197.2	16199.3	linear	15637.3	15583.4	15584.5	15586.4	15586.8	spline(k=1)	16110.8	16103.5	16103.5	16106.5	16110.6	spline(k=2)	15996.9	16003.6	16002.2	15999.3	16001.7	linear
1-linoleoyl-GPC (18:2)	17024	17011	17014.6	17016	17016.9	spline(k=1)	16815.7	16823.7	16826.9	16827.4	16832	linear	16952.2	16958.4	16960.9	16964	16965	linear	16851.2	16859.5	16862.9	16867.1	16871.4	linear
7-methylxanthine	12301.5	12300.2	12298.9	12303	12306.5	spline(k=2)	12267	12274.8	12278.3	12280.2	12279.9	linear	12254	12250.3	12255.6	12258	12261.7	spline(k=1)	12162.8	12168.7	12169.7	12173.6	12175	linear
1,7-dimethylurate	14240.7	14219.1	14224.3	14228.2	14231.2	spline(k=1)	14180.5	14169.2	14170.9	14170.1	14171	spline(k=1)	14185.2	14190.9	14193.1	14197.2	14198.1	linear	14084.3	14072.3	14076.7	14081.2	14078.5	spline(k=1)
5-acetylamino-6-amino-3-methyluracil	14316.6	14307.3	14310.4	14307.2	14310.2	spline(k=3)	14278.5	14269.3	14273.5	14272.6	14275	spline(k=1)	14273.3	14270.3	14274.2	14276	14281.3	spline(k=1)	14154	14160.1	14163.4	14165.5	14162.5	linear
1-methylxanthine	11769.6	11750.1	11750	11749.7	11751.4	spline(k=3)	11740.5	11738.1	11741.2	11745.1	11749.7	spline(k=1)	11734.5	11718.3	11720.3	11723	11725.5	spline(k=1)	11638.2	11632.4	11635.5	11636.2	11640.9	spline(k=1)
N1-methylinosine	16269.8	16235	16238.1	16241.8	16245.4	spline(k=1)	15676.9	15675.1	15678.4	15681.7	15681.9	linear	16225.9	16204.6	16207.3	16212.2	16214	spline(k=1)	16080.4	16091.9	16095.8	16095.9	16099.1	linear
N2,N2-dimethylguanosine	16540.8	16474.6	16478.5	16481.4	16485.6	spline(k=1)	15751.5	15747.7	15752.6	15751.9	15751.5	spline(k=1)	16472.1	16470	16474.9	16475.7	16476.4	spline(k=1)	16337.6	16347.3	16345.1	16334.1	16336.9	spline(k=3)
N6-carbamoylthreonyladenosine	16570.5	16523.7	16527.4	16531.4	16533.6	spline(k=1)	16317.9	16317.7	16321.5	16323	16321.6	linear	16500	16498.1	16501.9	16504.5	16489.3	spline(k=4)	16367.7	16377.9	16383.7	16381.8	16383.1	linear
orotidine	16133.7	16040.6	16045.1	16047	16052.7	spline(k=1)	15772.7	15767.7	15773.1	15769.2	15765.4	spline(k=4)	16062.6	16050.4	16053.7	16055.9	16050.5	spline(k=1)	15934.4	15943.2	15947.1	15951.5	15955.5	linear
phenylacetylglutamine	16718.2	16699.7	16698.9	16699.9	16692.9	spline(k=4)	16639.5	16634.4	16638.1	16641.6	16645.4	spline(k=1)	16638.5	16637.9	16640.3	16639.5	16643.6	linear	16512.6	16520	16523.9	16525.7	16530.6	linear
4-hydroxyhippurate	17202.7	17193.8	17181	17184.1	17189.1	spline(k=2)	17151	17156.7	17158.6	17161.8	17164.8	linear	17124.9	17126.7	17113.8	17116.7	17119.3	spline(k=2)	17013.4	17018.3	17020.4	17020.4	17020.9	linear
5,6-dihydrouridine	16937.8	16818.2	16820.1	16823.6	16827.2	spline(k=1)	16826.2	16819.1	16821.2	16824.7	16829.6	spline(k=1)	16849.3	16841.4	16835.2	16833.7	16836.6	spline(k=3)	16718.6	16721.9	16727	16729.5	16732	linear
3-(3-amino-3-carboxypropyl)uridine*	15048.9	14975.1	14979.6	14983.7	14986.8	spline(k=1)	14815.7	14823.5	14824.4	14826.5	14813.6	spline(k=4)	14987.7	14983.5	14979.7	14980.1	14978.7	spline(k=4)	14871.6	14878.2	14882.2	14883.1	14884.7	linear
1-pentadecanoylglycerol (15:0)	13813.3	13815.8	13806.7	13807.1	13797.1	spline(k=4)	13765.8	13761.5	13753.2	13757.2	13760.4	spline(k=2)	13757.6	13766	13770.2	13759.5	13763.2	linear	13678.7	13686.6	13692.8	13695	13700.4	linear
1-arachidonylglycerol (20:4)	16947.3	16956.3	16955.7	16959.9	16963.5	linear	16893.1	16887.2	16888.9	16891.6	16896.1	spline(k=1)	16885.8	16892.9	16895.8	16874.3	16878.5	spline(k=3)	16774.8	16762.5	16767.2	16768.4	16768.6	spline(k=1)
1-linolenoylglycerol (18:3)	15065.6	15054.7	15054.2	15058.2	15059.3	spline(k=2)	15007.7	14965.8	14954.1	14958.7	14958.9	spline(k=2)	14995.2	15002.3	15003	14997.7	15000.9	linear	14886.7	14885.5	14880.7	14884.3	14887.7	spline(k=2)
1-palmitoyl-GPA (16:0)	14704.6	14711.2	14705.1	14708.2	14712.3	linear	14668.6	14674.6	14678.8	14682.3	14686.1	linear	14648.1	14657.1	14661.4	14662.4	14665.2	linear	14551.6	14558.7	14563.2	14564.1	14564.6	linear
5-methyluridine (ribothymidine)	17151.3	17063.6	17065.2	17067.3	17072.2	spline(k=1)	17024.9	17029.5	17033.7	17037.5	17039.2	linear	17096	17091.3	17091.6	17094.2	17096.3	spline(k=1)	16951.6	16955.3	16960.1	16964.4	16968	linear
7-methylguanine	16979.2	16964.5	16967.4	16971	16975.2	spline(k=1)	16753.5	16747.8	16751.8	16755.2	16756.6	spline(k=1)	16925.5	16929.9	16930.6	16930.5	16933.7	linear	16773.6	16784.7	16790.6	16781.3	16785.3	linear
1-stearoyl-GPE (18:0)	17083.5	16996.5	16998.7	17001.3	17004.3	spline(k=1)	17018.6	17018.5	17020.9	17022	17022.7	linear	17005.2	17011.2	17005	17006.8	17009.1	linear	16891.9	16885.1	16882.9	16884.4	16886.9	spline(k=2)
N1-Methyl-2-pyridone-5-carboxamide	16967.9	16928.9	16929.7	16931.7	16933.9	spline(k=1)	16761.6	16725.2	16729	16733.3	16736.4	spline(k=1)	16897.3	16898	16897.2	16901.2	16905.1	linear	16760.3	16768.5	16771.8	16774.7	16774.9	linear
gamma-glutamylisoleucine*	15625.7	15592	15596.7	15588.5	15590.1	spline(k=3)	15109.4	15091.5	15089.8	15093.8	15089.7	spline(k=4)	15563.9	15541.5	15540.4	15543.3	15547.5	spline(k=2)	15447.8	15455	15455.9	15453.3	15458.4	linear
oleoylcarnitine (C18:1)	16873.3	16873.7	16877.1	16875.2	16877.4	linear	16805.5	16800.4	16804.9	16809.2	16804.1	spline(k=1)	16811.5	16813	16817	16820.4	16824.4	linear	16699.9	16692.5	16696.1	16700	16704.2	spline(k=1)
phenol sulfate	17095.8	17065.7	17070	17072.4	17076	spline(k=1)	17036.8	17029.5	17033.4	17037.1	17039.1	spline(k=1)	17041.2	17047.4	17045.9	17050.4	17053.9	linear	16934.7	16939.8	16937.1	16941	16944.3	linear
1-palmitoleoyl-GPC (16:1)*	17158.2	17136	17138.8	17132.1	17134.3	spline(k=3)	17098.2	17102.9	17100.1	17104.1	17107	linear	17090.3	17095.9	17085.5	17088.5	17091.6	spline(k=2)	16958.5	16964.8	16966.4	16970.3	16973.8	linear
glutamine_degradant*	14188.8	14055.8	14060.6	14058.4	14059.1	spline(k=1)	14065.5	14049	14047.3	14049.3	14052	spline(k=2)	14112.9	14118.4	14122.2	14124.5	14125.4	linear	14004.1	14011.7	14016.2	14009.9	14009.4	linear
2-hydroxy-3-methylvalerate	14968.8	14976.3	14979.5	14982.4	14984.2	linear	14760.1	14759.2	14761.9	14763.8	14766.8	linear	14914.5	14918.8	14921.2	14922.6	14927.3	linear	14800.9	14807.9	14812.3	14815.3	14818.6	linear
homostachydrine*	16143.9	16142.6	16145.1	16146.3	16147.2	linear	16094.2	16091.5	16095.5	16096.2	16099.5	spline(k=1)	16082.9	16085.9	16088.9	16090	16091.2	linear	15964	15962	15964.8	15965.3	15966.3	linear
1-arachidonoyl-GPC (20:4n6)*	16776.3	16743.3	16746.5	16745.5	16739	spline(k=4)	16700.1	16664.3	16668.3	16672.4	16676.1	spline(k=1)	16702.1	16706.7	16703	16707.4	16710.6	linear	16593.9	16600.3	16604.2	16600.3	16604.1	linear
2-palmitoyl-GPC (16:0)*	17245.8	17217.5	17221.5	17225.2	17228.7	spline(k=1)	17136.1	17136.9	17138.3	17141	17143.8	linear	17190.6	17192.3	17196.4	17200.8	17205.6	linear	17056.7	17052.8	17052.7	17050.5	17053.2	spline(k=3)
1-palmitoyl-GPE (16:0)	16990.4	16975.9	16978.7	16981.2	16983.8	spline(k=1)	16880.5	16886.2	16889.6	16882.9	16880.9	linear	16922.2	16927.8	16919.8	16922.5	16926.2	spline(k=2)	16798.4	16797.4	16799.7	16802.6	16805.6	linear
1-oleoyl-GPE (18:1)	16972.3	16969.9	16968.3	16971.3	16974.4	spline(k=2)	16855.2	16839.7	16842.9	16845	16844.4	spline(k=1)	16903.3	16912.3	16913	16915.5	16920.4	linear	16747.6	16754.9	16757.7	16761.4	16764.7	linear
1-linoleoyl-GPE (18:2)*	16961.7	16958.1	16957.3	16957.4	16960.6	spline(k=2)	16870.5	16861.5	16859.4	16864.4	16863.9	spline(k=2)	16897	16904.1	16905.2	16907.5	16911.4	linear	16728.2	16732.1	16733.6	16735.8	16740.3	linear
1-arachidonoyl-GPE (20:4n6)*	17035.9	17035.9	17036.1	17036.5	17037.1	linear	16945.9	16950.4	16954.3	16952.9	16953.6	linear	16974	16979.7	16970.8	16973	16976.6	spline(k=2)	16792.7	16788	16785.3	16780	16780.4	spline(k=3)
N-acetylcitrulline	12584.5	12585.9	12584.6	12584	12588	linear	12436	12437.5	12442.7	12446.4	12449	linear	12553.5	12554.2	12554.9	12555.5	12558.5	linear	12435.1	12438.4	12443.7	12447.4	12448.4	linear
2-hydroxypalmitate	17204.1	17196.6	17202.2	17202.9	17205.1	spline(k=1)	17148.1	17148.4	17151.9	17157.3	17161.6	linear	17123.5	17126.9	17132.4	17128.2	17134.4	linear	17012.7	17005	17009.1	17015.1	17019.8	spline(k=1)
docosapentaenoate (n6 DPA; 22:5n6)	15467.9	15462.1	15466.1	15469.3	15467	spline(k=1)	15416.6	15412.1	15414	15415.2	15418.4	spline(k=1)	15414.9	15418.4	15419.9	15423	15428.2	linear	15303.6	15296.9	15299	15300.7	15302.3	spline(k=1)
gulonate*	13135.5	13115.1	13119.4	13123.8	13126.6	spline(k=1)	13080.9	13082	13082.5	13075.2	13078	spline(k=3)	13107.8	13113.9	13116.8	13117.9	13122.3	linear	12992.3	12999.2	12998.7	13002.1	13003.7	linear
isobutyrylglycine	12797.8	12798.2	12802.1	12805.9	12811.1	linear	12738.5	12742.2	12746.1	12749.6	12753.4	linear	12756.5	12750.4	12753.6	12758.5	12765	spline(k=1)	12681.7	12688.1	12693	12698.1	12696.6	linear
glutarylcarnitine (C5-DC)	16206.8	16194.6	16196.7	16192	16195.8	spline(k=3)	16158.5	16164.6	16167.1	16166.5	16153.4	spline(k=4)	16154.6	16159.7	16159	16157	16158.1	linear	16043.5	16039.6	16040.6	16042.2	16039.4	spline(k=4)
tiglylcarnitine (C5:1-DC)	16674.5	16661.7	16667.3	16672.2	16674.7	spline(k=1)	16632.1	16611.9	16616.7	16618.8	16623.4	spline(k=1)	16611.1	16615.8	16619.8	16624.2	16628.1	linear	16470.6	16474.5	16479	16478.6	16483.3	linear
hydroquinone sulfate	12180	12167.1	12166.1	12170.3	12172.9	spline(k=2)	12137.1	12142.7	12146.3	12145.2	12142.1	linear	12144.1	12139.7	12142.1	12146	12151	spline(k=1)	12051.3	12058.4	12061.1	12063.2	12060.6	linear
catechol sulfate	17087.9	17075.5	17077.1	17073.6	17078.9	spline(k=3)	16834.2	16838.7	16835.7	16836	16839.6	linear	17029	17025.7	17027.5	17030.9	17034.6	spline(k=1)	16747.8	16756	16757.5	16762.2	16766.4	linear
cholesterol sulfate	15535.8	15437.8	15438.7	15441.6	15440.4	spline(k=1)	15441.6	15442.1	15447.4	15450.6	15455.2	linear	15479.9	15486.4	15489	15492	15485.8	linear	15336.3	15341.8	15346.6	15351.1	15349.3	linear
7-alpha-hydroxy-3-oxo-4-cholestenoate (7-Hoca)	17269.5	17271.4	17273.6	17274.4	17276	linear	16984.9	16988.9	16985.7	16987.2	16990.8	linear	17215.8	17204.7	17209.9	17211.8	17207.1	spline(k=1)	17095.1	17096.1	17095.7	17098.3	17102.1	linear
tetradecanedioate (C14-DC)	16173.9	16099.8	16104.4	16100.6	16101.8	spline(k=1)	16053	16020.9	16026.2	16031.6	16034.6	spline(k=1)	16123.4	16127.6	16132.6	16136.2	16138.8	linear	15984.3	15986.5	15991.1	15987.4	15991.6	linear
hexadecanedioate (C16-DC)	17350.1	17300.4	17303.7	17302.2	17300.7	spline(k=1)	17271.2	17234.5	17239	17243.3	17246.3	spline(k=1)	17282.8	17283.1	17286.7	17289.1	17291.9	linear	17157.7	17162.7	17167.1	17155.6	17160.1	spline(k=3)
octadecanedioate (C18-DC)	16667.4	16640.5	16643	16635.3	16630.5	spline(k=4)	16582.5	16578.5	16583.4	16584.5	16587.7	spline(k=1)	16613.7	16620.1	16624.1	16628.3	16631.9	linear	16488.2	16493.2	16498.5	16495.4	16499	linear
1-myristoylglycerol (14:0)	15762.8	15744.1	15747.4	15751.3	15755.2	spline(k=1)	15682.6	15642.8	15630.8	15628.4	15633.7	spline(k=3)	15707.4	15715.3	15719.9	15704.4	15706.1	spline(k=3)	15614.6	15610.3	15612.4	15616	15620.7	spline(k=1)
glycerophosphoethanolamine	17342.5	17315	17318.1	17317.2	17321.8	spline(k=1)	17225.3	17216.4	17219.5	17224.2	17221.2	spline(k=1)	17252.3	17258.4	17258.4	17260	17260.4	linear	17146.9	17147.6	17151.3	17149.9	17152.3	linear
ectoine	12323.2	12304.9	12306.9	12307.8	12309.3	spline(k=1)	12283.9	12288.7	12279.4	12271.4	12275.7	spline(k=3)	12276.8	12274.2	12274.9	12279.7	12282.7	spline(k=1)	12161.8	12170.5	12176.4	12180	12183.7	linear
1-arachidonoyl-GPI (20:4)*	17054.6	17022.8	17027	17025.5	17030.4	spline(k=1)	16987.9	16988.5	16991.3	16993.5	16996.3	linear	17000.2	16996.2	17000.8	16998.4	17004.6	spline(k=1)	16871	16855.8	16848.1	16850.7	16853.8	spline(k=2)
1-palmitoyl-GPI (16:0)	17038.9	17007.9	17012.8	17013.4	17016.2	spline(k=1)	16956	16964	16963.4	16962.6	16965.5	linear	16975.9	16974.8	16979.2	16978.3	16982.8	linear	16835.4	16832.4	16832	16834.7	16837.6	spline(k=2)
glycolithocholate sulfate*	17008.4	17012.2	17016.2	17016.4	17019.4	linear	16907.4	16910.5	16902.7	16904.3	16908.7	spline(k=2)	16949.4	16953.3	16957.4	16961.8	16965.9	linear	16812.9	16803.3	16806.9	16804.2	16809.4	spline(k=1)
taurolithocholate 3-sulfate	15418	15421.3	15424.1	15422.2	15425.9	linear	15298.5	15292.9	15294.9	15297.6	15301.3	spline(k=1)	15354	15345.2	15348.3	15349.6	15354	spline(k=1)	15240.2	15241.5	15245.1	15245.1	15247	linear
deoxycarnitine	16043.3	16045	16046.1	16038	16041.7	spline(k=3)	15985.4	15987.5	15992.3	15993.8	15988.1	linear	15979	15987.8	15991.1	15994.5	15995.9	linear	15858.3	15857.1	15858.2	15863.3	15867.5	linear
1-ribosyl-imidazoleacetate*	15995.2	15974.6	15972.8	15972.8	15974.1	spline(k=2)	15934.1	15939.1	15944.3	15937.1	15928.6	spline(k=4)	15940.2	15943.7	15946.9	15944.2	15947.6	linear	15801.3	15806.5	15810.6	15803.2	15807.7	linear
3,4-dihydroxybutyrate	16949.7	16936.1	16940.7	16944.2	16946.5	spline(k=1)	16850.2	16845.2	16849.4	16855.4	16857.9	spline(k=1)	16889.9	16876.3	16876.9	16865.4	16870.2	spline(k=3)	16736.3	16742.2	16744.9	16749	16744.2	linear
hexanoylglutamine	16333.1	16315.4	16320	16322.4	16328.7	spline(k=1)	16210.5	16180.7	16182.8	16188.6	16189	spline(k=1)	16287.2	16281.7	16288	16291.6	16296	spline(k=1)	16148.3	16158.8	16159.4	16159.5	16164.1	linear
N6-acetyllysine	16985	16887.6	16889.5	16892	16893	spline(k=1)	16855.8	16852.4	16855	16859.3	16858.4	spline(k=1)	16919.1	16928	16924.8	16927.9	16930.8	linear	16820.8	16830	16834.9	16838.7	16840.7	linear
dihomo-linolenate (20:3n3 or n6)	17027.9	17003.7	17006.8	17011.5	17006.5	spline(k=1)	16929.3	16919.9	16920.8	16924.2	16928.1	spline(k=1)	16957.4	16955	16960.8	16959.7	16965.4	spline(k=1)	16838	16821.3	16819.4	16824	16828.6	spline(k=2)
mannitol/sorbitol	16771.9	16718.4	16722.9	16725.8	16728.8	spline(k=1)	16656.8	16637.7	16637.6	16639.1	16642.4	spline(k=2)	16714.9	16711.2	16716.6	16718.8	16718.3	spline(k=1)	16607.4	16613	16615	16611.9	16616.4	linear
tryptophan betaine	16673	16676.8	16680.1	16681.9	16685.3	linear	16624.4	16621.1	16624.6	16628.8	16625	spline(k=1)	16613.9	16608	16611.7	16613.8	16619.3	spline(k=1)	16379.7	16384	16387.3	16387.1	16389.4	linear
4-vinylphenol sulfate	16744.6	16753.4	16756.1	16744.4	16745.6	linear	16686.2	16689.2	16693	16690.3	16688.4	linear	16679.6	16678.5	16678.4	16682.6	16685.8	linear	16525.9	16533.9	16534.3	16535.8	16538.6	linear
4-ethylphenylsulfate	17056	17054.9	17055.2	17059.3	17054.2	linear	16910.7	16904.2	16906.2	16903	16902.6	spline(k=4)	16999.1	16992.8	16998.4	16989.5	16989.5	spline(k=3)	16883.2	16881.9	16886.4	16889	16892.8	linear
thymol sulfate	15529.5	15535.6	15540.3	15542.9	15544.5	linear	15488.1	15482.1	15485.9	15490	15485.1	spline(k=1)	15471.6	15478.8	15481.4	15484.6	15488.8	linear	15325.4	15328.7	15323.7	15328.1	15331.4	linear
pyrraline	12843.7	12834.7	12839.7	12844.2	12838.8	spline(k=1)	12819	12825.6	12830.1	12827.6	12830.8	linear	12786.8	12784.9	12789.3	12785.6	12789.8	linear	12709	12715.1	12720	12714.4	12717.9	linear
1-oleoyl-GPI (18:1)	17157.4	17128.1	17131.2	17133.7	17137.3	spline(k=1)	17096.8	17095.3	17096.6	17099.9	17102.8	linear	17090.4	17098	17102.4	17105.7	17106.1	linear	16947.1	16949.7	16952.2	16954.8	16957.6	linear
1-linoleoyl-GPI (18:2)*	17221.8	17177.9	17181.5	17182.7	17184.7	spline(k=1)	17128.3	17131.5	17135	17137.2	17140.2	linear	17158.5	17156.9	17160.6	17163.6	17167.1	linear	17008.4	16996.1	16989.9	16993.8	16997.1	spline(k=2)
o-cresol sulfate	14514.1	14517.8	14521.5	14525.2	14528.1	linear	14462.9	14467.2	14470.5	14472.2	14470.2	linear	14463.9	14470.5	14475.4	14478.9	14482.7	linear	14337.1	14343.5	14346.9	14343.6	14347.2	linear
dimethylarginine (SDMA + ADMA)	16390.1	16375	16378	16380.9	16383.6	spline(k=1)	16320.2	16313.2	16313.3	16314.2	16313.1	spline(k=4)	16318.8	16325.7	16319.9	16320.9	16324.8	linear	16228.9	16237.4	16240.3	16237.9	16241.3	linear
N-acetylserine	17074.7	16959.1	16963.9	16966.8	16972	spline(k=1)	16988.9	16967.8	16969.9	16974.2	16964.6	spline(k=4)	16991.6	16996.6	17000.1	17002.4	17000.9	linear	16887.8	16899.1	16903.9	16905.9	16910.2	linear
1-stearoyl-2-oleoyl-GPE (18:0/18:1)	16952.5	16878.4	16878.1	16880.7	16883.3	spline(k=2)	16730.1	16706.4	16702.6	16704.2	16701.7	spline(k=4)	16899	16895.3	16898.4	16902.2	16906.1	spline(k=1)	16758.4	16753.1	16756.5	16759.5	16762.6	spline(k=1)
4-allylphenol sulfate	17099	17098.4	17100.1	17101.9	17099.3	linear	17036.5	17042.5	17046.8	17048.8	17051.7	linear	17012	17017.7	17022.3	17025.7	17013.2	linear	16885.6	16893.2	16896.9	16899.8	16900.8	linear
1-stearoyl-2-arachidonoyl-GPC (18:0/20:4)	16690.4	16628.8	16629.4	16627.8	16630.8	spline(k=3)	16612.1	16580.6	16584.3	16586.6	16581.2	spline(k=1)	16628.7	16633.5	16635.5	16638.7	16640.4	linear	16513.6	16511.8	16515.7	16515.7	16519.9	linear
1-palmitoyl-2-linoleoyl-GPE (16:0/18:2)	16673.2	16636.8	16638.3	16640.8	16641.6	spline(k=1)	16559.9	16564.8	16567.7	16569.6	16568.1	linear	16605.7	16597.9	16600.3	16604.4	16608.4	spline(k=1)	16486.3	16476.4	16475.7	16479.1	16482.5	spline(k=2)
glycosyl-N-stearoyl-sphingosine (d18:1/18:0)	14464.1	14465.8	14469.8	14472.8	14476.3	linear	14400.5	14393.6	14397.9	14398.3	14400.6	spline(k=1)	14407	14412.2	14415.8	14419.4	14422.5	linear	14298.6	14287.8	14290.9	14294.8	14300.1	spline(k=1)
succinylcarnitine (C4-DC)	16268.1	16275.7	16274.3	16260	16264.3	spline(k=3)	16022	16023.9	16023.5	16020.2	16026.1	linear	16186	16171.1	16173.5	16173.1	16176.8	spline(k=1)	16064.3	16070.7	16074	16070.4	16066.3	linear
bilirubin (E,E)*	17213.1	17209.5	17212.1	17215	17218.2	spline(k=1)	17145.1	17147.9	17150.8	17147.2	17150.5	linear	17153.4	17153.5	17157.6	17160.4	17161	linear	17040.9	17047.9	17049.2	17051.1	17052	linear
bilirubin (E,Z or Z,E)*	16476.1	16483.2	16484.6	16488.5	16492.4	linear	16371.2	16375.5	16379.7	16381.4	16384.4	linear	16398.9	16399.8	16403.9	16407.6	16410.9	linear	16290.1	16295.1	16297.9	16301.7	16305.2	linear
N-methylproline	17247	17206.7	17211.7	17215.8	17202.2	spline(k=4)	17162.7	17172.5	17178.4	17184.8	17189.5	linear	17174.1	17169.5	17171.8	17168.7	17174.2	spline(k=3)	17010.3	17018.8	17022.8	17024.8	17024.2	linear
beta-cryptoxanthin	15235.7	15235.3	15236.3	15238.8	15242.1	linear	14869.1	14871.9	14874.8	14878.7	14883.2	linear	15159.6	15135.6	15138.9	15142.8	15147.7	spline(k=1)	14773.1	14781.9	14787	14791	14794.5	linear
5alpha-androstan-3beta,17beta-diol disulfate	14627.2	14625.9	14629.3	14630.7	14630.2	linear	14543.3	14544.7	14548.2	14551.1	14554.5	linear	14580.3	14575	14578.9	14582.7	14586.4	spline(k=1)	14473.3	14483.3	14487.7	14481.2	14484	linear
5alpha-pregnan-3beta,20alpha-diol disulfate	14899.7	14853.9	14857.5	14800	14812.4	spline(k=3)	14828.5	14823.1	14816.3	14817	14812.5	spline(k=4)	14853.9	14861.1	14865.4	14868.6	14870.4	linear	14763.5	14761	14764.4	14768.1	14771.6	spline(k=1)
glycocholenate sulfate*	17244.3	17249.1	17252.4	17254.4	17250	linear	17181.1	17182	17179.7	17181	17183.8	linear	17188.9	17189.1	17192.2	17194.7	17198.5	linear	17003.3	17008.3	17011.7	17013.8	17016.9	linear
taurocholenate sulfate*	17126.7	17122.5	17124.7	17126.5	17130.4	spline(k=1)	17059.2	17059.9	17063.8	17066	17069.3	linear	17058.8	17052.4	17053.5	17053	17054.5	spline(k=1)	16923.7	16930.6	16934.7	16938.6	16944.1	linear
androstenediol (3beta,17beta) disulfate (1)	15391.3	15348.6	15352.3	15355.8	15355.3	spline(k=1)	15230.9	15231	15235.4	15238.3	15241.7	linear	15341.4	15343.4	15346.5	15351.7	15356.5	linear	15206.9	15206.8	15210.2	15206.9	15208.6	linear
pregnenediol disulfate (C21H34O8S2)*	15514.3	15494.3	15498.5	15498.9	15503.9	spline(k=1)	15455.5	15459.9	15461.6	15461.9	15459.6	linear	15447.6	15454.4	15454.6	15453.8	15456.8	linear	15330.9	15338	15341.2	15340.2	15343.6	linear
androstenediol (3beta,17beta) disulfate (2)	15327.5	15314.1	15318.3	15320.4	15323.5	spline(k=1)	15265.9	15262.9	15268.7	15272.1	15266.7	spline(k=1)	15273	15277.7	15278.7	15281.9	15283.7	linear	15163	15170.5	15174.2	15176	15179.6	linear
21-hydroxypregnenolone disulfate	15395.1	15343	15349.7	15353.3	15357.1	spline(k=1)	15351	15352.4	15356.3	15358.7	15348.3	spline(k=4)	15346.6	15348.9	15349.9	15350.9	15344.8	linear	15216	15222.1	15223.2	15227.2	15231.7	linear
5alpha-pregnan-3beta,20beta-diol monosulfate (1)	15062	15008.4	15010.3	14971	14975.8	spline(k=3)	14978.7	14973.9	14974.3	14976.4	14973.1	spline(k=4)	15013.1	15018.1	15021.3	15023.2	15024.5	linear	14922.6	14922.6	14924.3	14927.3	14930.5	linear
5alpha-pregnan-3beta,20alpha-diol monosulfate (2)	15092.2	15017.2	15018.1	14973.7	14985.9	spline(k=3)	14938.6	14934.6	14932	14933.1	14929.8	spline(k=4)	15040.2	15041	15045	15048.2	15048.5	linear	14953.6	14945.9	14949.7	14951.6	14957.6	spline(k=1)
5alpha-androstan-3alpha,17beta-diol monosulfate (1)	14939.7	14948.5	14951.8	14953.3	14953.1	linear	14872	14869.6	14869.3	14873.7	14877	spline(k=2)	14885.1	14887.2	14891.6	14895.6	14894.3	linear	14788	14797.5	14795.1	14788	14789.7	linear
5alpha-androstan-3beta,17alpha-diol disulfate	11219.9	11180.3	11182.6	11177.4	11181.1	spline(k=3)	11176.5	11171.3	11174.3	11173	11176.2	spline(k=1)	11179	11172.6	11177.4	11178.3	11180.8	spline(k=1)	11106.9	11104.9	11108.9	11108.9	11112	linear
5alpha-androstan-3beta,17beta-diol monosulfate (2)	12473.6	12477.6	12481.4	12484	12486.4	linear	12446.5	12452	12452.5	12450	12448.5	linear	12420.6	12423.4	12427.6	12431.8	12431.6	linear	12364.1	12374.1	12376.3	12369.8	12372.3	linear
androstenediol (3alpha, 17alpha) monosulfate (2)	13603.9	13607.9	13611.5	13613.9	13616.7	linear	13551.7	13549.5	13553.5	13555.6	13548.9	spline(k=4)	13563	13569.3	13573.5	13578.1	13582.4	linear	13457.8	13462.3	13465.3	13468.5	13470.8	linear
androstenediol (3alpha, 17alpha) monosulfate (3)	14866.4	14860.4	14862.9	14861.8	14865.6	spline(k=1)	14823	14827.2	14824.9	14827.8	14832	linear	14809.3	14816.6	14820.3	14824.6	14827.9	linear	14702.5	14711.2	14716.7	14717.1	14719.3	linear
androstenediol (3beta,17beta) monosulfate (1)	14952.1	14868.5	14872.7	14876.8	14867.2	spline(k=4)	14863.8	14825.1	14829.7	14833.5	14837.9	spline(k=1)	14906.2	14911.8	14915.8	14920.3	14924.5	linear	14779.2	14787.8	14787.8	14788.4	14791.6	linear
androstenediol (3beta,17beta) monosulfate (2)	14656.1	14602.1	14605.8	14608.8	14610	spline(k=1)	14572.7	14568.6	14571.9	14574.9	14577.6	spline(k=1)	14610.3	14615.5	14618.5	14623.4	14627.9	linear	14518.4	14525.6	14529.2	14511.2	14510.7	spline(k=4)
pregnenediol sulfate (C21H34O5S)*	14776.2	14751.4	14752.7	14753.7	14759.1	spline(k=1)	14651.6	14646.4	14649.4	14649.8	14644.8	spline(k=4)	14729.4	14723.1	14722.9	14721.1	14723.2	spline(k=3)	14616.2	14619.6	14623.6	14627.2	14629.1	linear
2-hydroxyglutarate	17186.2	17193.4	17196.9	17199.8	17202.2	linear	17116.6	17122.8	17127.8	17132.3	17136.6	linear	17133.4	17139.1	17142.8	17146.5	17149.8	linear	16982.4	16978.1	16981	16982.5	16981.7	spline(k=1)
gamma-CEHC	17121.4	17128	17125.3	17128.1	17130.3	linear	17072.7	17072.3	17072.3	17075.4	17073.2	linear	17069	17069.2	17066.8	17071.8	17069.5	spline(k=2)	16928.1	16927.4	16931.2	16932.8	16935.9	linear
N-acetyl-beta-alanine	16967.7	16968.9	16972.6	16976.7	16980.7	linear	16919	16924.3	16927.8	16925.4	16929.4	linear	16909.3	16913.7	16916.4	16919.1	16922	linear	16765.5	16771.8	16775.4	16767.7	16768.7	linear
5-methylthioribose**	16998.5	16946.4	16948.6	16952.7	16956.1	spline(k=1)	16951.3	16938.8	16941.6	16944.4	16935.4	spline(k=4)	16940.4	16946.2	16950.1	16954.8	16955	linear	16822.4	16829.9	16834.3	16831.8	16831.1	linear
sphingomyelin (d18:1/18:1, d18:2/18:0)	16087.6	16083.3	16076.5	16082.3	16085.8	spline(k=2)	15755.5	15663.6	15668.4	15665.1	15668.7	spline(k=1)	16039.5	16042.1	16039.1	16042.8	16046.6	linear	15930.3	15902.6	15896.4	15901.2	15905	spline(k=2)
palmitoyl sphingomyelin (d18:1/16:0)	16870.5	16810.3	16814.1	16817.4	16820.2	spline(k=1)	16782.5	16761.1	16764.6	16768.2	16762.8	spline(k=1)	16800	16805.9	16806.2	16809.1	16806.6	linear	16708.5	16703.1	16706.9	16705.6	16706.6	spline(k=1)
cysteine sulfinic acid	17333.5	17344.4	17349.7	17348.7	17342.3	linear	17242.6	17248.8	17254.2	17257.3	17259.2	linear	17267.5	17270	17274.3	17270.2	17274.5	linear	17105.9	17108.9	17112.7	17114.7	17102.4	spline(k=4)
3-hydroxyhippurate	15995.1	15997.2	15994.9	15996.3	16000.1	linear	15954.8	15956.2	15957.1	15960.4	15963.3	linear	15902.1	15903.8	15903.4	15907.4	15909.6	linear	15743.1	15749	15748.9	15753.1	15757.3	linear
16a-hydroxy DHEA 3-sulfate	16453.7	16437.5	16441.6	16442.3	16447.3	spline(k=1)	16360.4	16369.5	16369.5	16374.5	16373.4	linear	16395.1	16399.9	16403	16408.6	16411.1	linear	16230.9	16248.2	16252.2	16256.5	16261	linear
pregnenolone sulfate	14744.8	14731.6	14727.8	14728.2	14736.3	spline(k=2)	14589.2	14594.5	14597.3	14600.4	14599.9	linear	14694.5	14683	14679.9	14680.3	14684.9	spline(k=2)	14572	14571.8	14575.9	14580.6	14584.3	linear
andro steroid monosulfate C19H28O6S (1)*	14714.4	14666.5	14670.6	14670.4	14678.1	spline(k=1)	14651.4	14655.8	14655	14659.8	14656.9	linear	14664.3	14668.3	14671	14675	14677.7	linear	14529.9	14538.1	14542.4	14547.7	14551.1	linear
ergothioneine	16286.1	16138.7	16116.7	16116.9	16119.3	spline(k=2)	16226.9	16168.4	16173.3	16175.8	16179.9	spline(k=1)	16221.1	16212.3	16217.2	16220	16224.7	spline(k=1)	15958.2	15953.7	15957.7	15959.4	15963	spline(k=1)
12-HETE	16438.1	16446.9	16431.8	16433.8	16434.3	spline(k=2)	16376.2	16377.3	16378.4	16378.3	16381.7	linear	16380.8	16376	16376.6	16379.1	16382.8	spline(k=1)	16274.9	16273.9	16277.2	16280.3	16282.9	linear
indole-3-carboxylate	14371.6	14367.3	14371.1	14373.2	14376	spline(k=1)	14324.9	14321.5	14322.3	14325.2	14325.8	spline(k=1)	14326.7	14327.7	14332.1	14335.5	14336.9	linear	14226.2	14232.4	14235.9	14238.5	14241.5	linear
13-HODE + 9-HODE	17017.8	16990.5	16989.6	16987.9	16987.1	spline(k=4)	16943	16936.4	16940.2	16939.7	16940.6	spline(k=1)	16957.1	16959.1	16961.6	16965.4	16968.1	linear	16804.8	16807.4	16810.9	16815.7	16819.3	linear
tridecenedioate (C13:1-DC)*	16686.4	16611.4	16615	16605.1	16603.4	spline(k=4)	16571.1	16563.7	16564.1	16563.1	16567	spline(k=3)	16632	16634.1	16639	16642.4	16642.6	linear	16496.3	16503.1	16507.1	16509.5	16512.8	linear
cinnamoylglycine	14112.8	14113.1	14116.9	14119.7	14125.2	linear	13784.8	13784.2	13790.4	13794.9	13796.1	linear	14068.8	14072.6	14076.7	14081	14086.4	linear	13927.2	13931.4	13934.9	13937	13938.8	linear
cis-4-decenoylcarnitine (C10:1)	17520.2	17476.8	17479.6	17480.9	17476.9	spline(k=1)	17467.7	17464.6	17469	17472.7	17462.3	spline(k=4)	17462.4	17467.8	17471.8	17475.6	17478.7	linear	17319.8	17310.2	17313.4	17313.9	17320.8	spline(k=1)
2S,3R-dihydroxybutyrate	15879.3	15880.6	15884.6	15885.6	15889.5	linear	15785.6	15747.5	15749.3	15748.2	15748.4	spline(k=1)	15812.2	15817.1	15820.5	15824.2	15829.7	linear	15665.7	15653.1	15657	15652.6	15656.2	spline(k=3)
(16 or 17)-methylstearate (a19:0 or i19:0)	16826.7	16833.7	16837.6	16836.6	16834.4	linear	16763.3	16750.2	16753.5	16756.4	16758.5	spline(k=1)	16756.9	16758.6	16764.2	16765.9	16770.7	linear	16636.2	16642.8	16634.8	16637.8	16638.7	linear
2R,3R-dihydroxybutyrate	17315	17316.3	17319.3	17297.6	17296.9	spline(k=4)	17012.6	17018.1	17022	17021.2	17025.4	linear	17248.5	17246.2	17250.5	17253.4	17257	spline(k=1)	17103.9	17097.2	17100.5	17106.1	17110.2	spline(k=1)
alpha-ketoglutaramate*	16748.8	16697.8	16699.9	16699.3	16701.1	spline(k=1)	16687.9	16689.8	16689.8	16692.8	16687	linear	16700.4	16706.8	16703.8	16706.3	16707.9	linear	16569.2	16574.1	16572.4	16568.6	16571.9	linear
2,3-dihydroxyisovalerate	15421	15388.3	15391.1	15390.6	15388.3	spline(k=4)	15357.6	15346.8	15350.8	15355.3	15354.7	spline(k=1)	15364.4	15356.3	15357.6	15361.6	15365.7	spline(k=1)	15232.6	15234.8	15239.1	15240.5	15242.4	linear
3-methylglutaconate	17200.9	17186.7	17190.5	17193.7	17198.6	spline(k=1)	17115.5	17122	17128	17133.1	17131.2	linear	17140.2	17129.9	17128.4	17128.7	17131.2	spline(k=2)	17030.6	17040	17044.1	17045.3	17032.1	linear
5-(galactosylhydroxy)-L-lysine	16539.9	16430.6	16429.3	16431.3	16431.5	spline(k=2)	16193	16198	16198.3	16203.9	16199.7	linear	16487.8	16485.5	16490.8	16487.5	16493.9	spline(k=1)	16358.1	16364.3	16366.3	16366.7	16370.9	linear
cysteinylglycine disulfide*	17003.1	17005.7	17003.2	17006.9	17009.5	linear	16820.3	16815	16818.2	16821.6	16825.6	spline(k=1)	16939.7	16945.7	16948	16951.6	16953.3	linear	16846.3	16850.6	16852.7	16844	16852	spline(k=3)
isoursodeoxycholate	16902.9	16904.8	16901.4	16905.1	16908.6	linear	16847.5	16855.9	16849.8	16853	16855.1	linear	16825.8	16830.4	16833.5	16836.2	16838	linear	16711.6	16721.7	16725.6	16729.7	16732	linear
hydantoin-5-propionate	15501.5	15452.7	15456.7	15459.8	15462	spline(k=1)	15198.9	15207	15204.4	15207.1	15209.8	linear	15442.2	15439.9	15443.3	15447.3	15451.5	spline(k=1)	15330.9	15336.3	15333.4	15337.8	15340.7	linear
sulfate*	17015.8	16988.4	16989.5	16993.3	16996.3	spline(k=1)	16902	16906.3	16910.8	16915	16910	linear	16955.6	16952.3	16949.2	16952.1	16955.7	spline(k=2)	16849.2	16854.3	16859.1	16852.4	16858.8	linear
S-methylcysteine	17056.5	17061.5	17064.1	17066.9	17070.1	linear	16916.7	16911.9	16916.2	16920.2	16923.8	spline(k=1)	16999.6	16996.7	16999.8	17001.8	17004.5	spline(k=1)	16725.5	16718.5	16717.5	16720.4	16718.7	spline(k=2)
androsterone glucuronide	13784.1	13755.6	13759.2	13763.6	13765.8	spline(k=1)	13746.5	13723.2	13727.8	13731.3	13733	spline(k=1)	13719.2	13724.2	13725.8	13726.6	13727.9	linear	13612.2	13605.2	13601.1	13604.6	13608.9	spline(k=2)
nicotinamide N-oxide	15013.5	14706.4	14688.3	14691.8	14695.9	spline(k=2)	14784.7	14603.2	14597.7	14594	14597	spline(k=3)	14954.6	14955.3	14956.6	14959.8	14962.8	linear	14864.4	14866.4	14869.5	14874	14878.3	linear
argininate*	16772.3	16776.6	16771.9	16753.8	16759.5	spline(k=3)	16538.4	16493	16495.3	16499.5	16502.9	spline(k=1)	16702.5	16700.3	16705.8	16709.7	16714.5	spline(k=1)	16537.3	16530.9	16520.9	16520.6	16525.9	spline(k=3)
2-oxoarginine*	16800.1	16801.5	16802.1	16786.1	16792.3	spline(k=3)	16296.6	16258.2	16260	16262.6	16266	spline(k=1)	16739.7	16728.8	16733.9	16737.4	16739.9	spline(k=1)	16609.5	16595.1	16587.6	16583.5	16589.3	spline(k=3)
cis-4-decenoate (10:1n6)*	17017.8	17010.8	17012.5	17014.1	17016.9	spline(k=1)	16962	16968	16971.9	16975.8	16977.7	linear	16958.3	16955.3	16958.4	16962.6	16963.1	spline(k=1)	16815.9	16808.2	16812.7	16816.6	16814.7	spline(k=1)
1-lignoceroyl-GPC (24:0)	14577.2	14561.6	14567.1	14567.4	14572.3	spline(k=1)	14126.8	14121.1	14124.9	14121.6	14119.8	spline(k=4)	14519.7	14521.7	14524	14528.4	14528.7	linear	14349.5	14353.8	14358.8	14359.4	14362.8	linear
1-(1-enyl-palmitoyl)-GPC (P-16:0)*	17445	17448.5	17452.1	17452.8	17452.1	linear	17316.9	17311.7	17314.5	17319.9	17321.6	spline(k=1)	17359.4	17362.8	17354.6	17357.3	17358.6	spline(k=2)	17286.9	17297.1	17300.4	17301.5	17303.1	linear
1-methyl-5-imidazoleacetate	16476	16448.6	16451.9	16447.7	16449.5	spline(k=3)	16424.5	16426.1	16412.7	16415.3	16419	spline(k=2)	16420.2	16421.7	16426	16430.7	16432.8	linear	16270.2	16276.1	16281.5	16285.4	16290.3	linear
glycoursodeoxycholate	16439.3	16413.3	16413.7	16416.7	16419.8	spline(k=1)	16386.4	16376.8	16379.6	16380.8	16380.3	spline(k=1)	16364	16362	16366.2	16364.9	16367.6	spline(k=1)	16239.7	16243.3	16246.5	16241.4	16241.9	linear
S-methylcysteine sulfoxide	16701.3	16708.9	16712.2	16715.4	16716.2	linear	16499	16504.4	16507.8	16508.4	16511.1	linear	16645.7	16642.4	16645.2	16647.1	16650.5	spline(k=1)	16297.1	16278.2	16282	16285.7	16288.4	spline(k=1)
(14 or 15)-methylpalmitate (a17:0 or i17:0)	16014.4	16011.7	16014.3	16008.2	16004.1	spline(k=4)	15955	15957.2	15961.8	15967.5	15972	linear	15952.8	15953.6	15956.9	15959.6	15964.5	linear	15819.1	15826.2	15823.9	15828.8	15833.2	linear
eicosanedioate (C20-DC)	16316.9	16285.7	16289.2	16293.6	16294.2	spline(k=1)	16180.9	16181.2	16183.4	16187.2	16184.1	linear	16229.1	16228.4	16226.8	16231.2	16232.6	spline(k=2)	16125.2	16133.1	16134.2	16134.6	16140.3	linear
docosadioate (C22-DC)	16262	16232.4	16234	16237.7	16238.8	spline(k=1)	16168.9	16173.1	16177	16180.4	16185.1	linear	16186.5	16176.8	16178.8	16184.1	16181.1	spline(k=1)	16100.7	16101.3	16094.4	16098	16102.4	spline(k=2)
16-hydroxypalmitate	17154.7	17140	17142	17142.5	17145.8	spline(k=1)	17088.7	17062	17061.3	17065.7	17070.1	spline(k=2)	17082.3	17085	17086.7	17088.4	17091.3	linear	16977.9	16986.6	16988.8	16984.5	16986.3	linear
oleoyl-linoleoyl-glycerol (18:1/18:2) [1]	16890.7	16799	16793.3	16795.2	16797.4	spline(k=2)	16737.3	16653	16654.8	16659.1	16657.9	spline(k=1)	16835.5	16837	16837.8	16840.9	16843.5	linear	16730.4	16727.1	16728.1	16733.3	16738.4	spline(k=1)
oleoyl-linoleoyl-glycerol (18:1/18:2) [2]	16845.3	16760.5	16757.2	16760.2	16763.1	spline(k=2)	16681.9	16567.8	16563	16567.3	16562.7	spline(k=4)	16791.1	16792.1	16793	16796.7	16800.3	linear	16680.6	16676.4	16674.3	16679	16682.1	spline(k=2)
1-(1-enyl-palmitoyl)-GPE (P-16:0)*	17432.6	17409.2	17412.3	17408.6	17409.1	spline(k=3)	17392.5	17360.5	17365.3	17369.7	17369.5	spline(k=1)	17361.8	17367.6	17366.5	17369.4	17372	linear	17263.6	17272.2	17276.2	17276.9	17276.9	linear
1-(1-enyl-stearoyl)-GPE (P-18:0)*	17526.6	17517.2	17520.2	17516.9	17514.3	spline(k=4)	17434.9	17424.2	17429.1	17432.3	17430.5	spline(k=1)	17455.4	17462.2	17454.9	17458.4	17461.7	linear	17364.3	17374.7	17377.4	17375.9	17379.6	linear
linoleoylcarnitine (C18:2)*	17112.5	17102.7	17105.3	17107.3	17099.4	spline(k=4)	17054.4	17056.5	17060.2	17063.4	17059.5	linear	17056.3	17058.3	17061.8	17065.4	17069.4	linear	16915.4	16910.5	16913.5	16916.1	16922.2	spline(k=1)
leucylglycine	13235.3	13227.3	13213.5	13220.2	13222.5	spline(k=2)	13205.5	13200.3	13196.7	13184.3	13185.2	spline(k=3)	13193	13199.7	13189.5	13192.1	13195.2	spline(k=2)	13092.8	13096.8	13100.6	13106.3	13108.4	linear
2-O-methylascorbic acid	16636.2	16626.4	16630	16632.7	16634.7	spline(k=1)	16120.7	16124.1	16126.9	16125.4	16130.6	linear	16581.7	16579.7	16585.5	16570.2	16574.5	spline(k=3)	16457.5	16456.1	16455.8	16455.4	16457.2	spline(k=3)
beta-citrylglutamate	16067.4	16065.7	16067.1	16069.2	16069.4	linear	15899.7	15902.9	15904.2	15907.2	15909.3	linear	16014.9	16021.3	16024.3	16028.5	16031.7	linear	15890	15888.9	15891.6	15887	15882.3	spline(k=4)
trimethylamine N-oxide	17416.1	17422.4	17426.6	17425.3	17426.5	linear	17364.9	17371.9	17376.3	17378.2	17381	linear	17334.5	17336.7	17337.1	17338.8	17341.5	linear	17237.7	17238.1	17236.2	17233.8	17235.7	spline(k=3)
N6-methyllysine	17340.2	17346.2	17347.8	17351.1	17354.9	linear	17295.2	17304.2	17295.9	17293	17300	spline(k=3)	17290.1	17297.2	17300.3	17304	17306.6	linear	17167.9	17167.3	17170.1	17174.4	17178.9	linear
imidazole propionate	15774.5	15675.3	15671.1	15674.5	15673.6	spline(k=2)	15680.2	15665.8	15668.9	15670.7	15669.5	spline(k=1)	15732.9	15737.3	15739.6	15742.5	15746.4	linear	15609.3	15616.7	15619.9	15619.3	15623.6	linear
alliin	11876.9	11876.1	11880.2	11883.7	11886.2	linear	11848.6	11855.9	11860.9	11864.1	11867.6	linear	11843.9	11849.2	11852.2	11854.2	11848.8	linear	11720.4	11726.1	11724.5	11726.9	11721.3	linear
mannonate*	16444.2	16439.3	16440.9	16443.8	16447.5	spline(k=1)	15838.8	15838	15842.7	15846.8	15849.6	linear	16376.5	16368.7	16370.2	16366.5	16371.6	spline(k=3)	16241.4	16246.1	16243.1	16245.9	16249.3	linear
2-stearoyl-GPE (18:0)*	17142.9	17109.7	17113.4	17117.1	17119	spline(k=1)	17077.3	17082.9	17084.4	17087.8	17090.8	linear	17080.8	17083.2	17078.1	17080.7	17082.2	spline(k=2)	16970.6	16968	16967.1	16969	16973.1	spline(k=2)
(R)-3-hydroxybutyrylcarnitine	15347.7	15329	15333.2	15332.6	15333.8	spline(k=1)	15257.9	15256.4	15259.3	15260.5	15263.1	linear	15295.4	15302.4	15306.3	15309.5	15314.2	linear	15153.8	15151.7	15155.7	15159.8	15164.4	spline(k=1)
N-acetylcarnosine	13784	13779.3	13773.7	13774	13779.2	spline(k=2)	13595.8	13540	13544.8	13550	13543	spline(k=1)	13747.5	13754.3	13758.6	13763.5	13766.7	linear	13656.7	13655.1	13654.9	13656.3	13658.4	linear
histidine betaine (hercynine)*	13827.9	13758.9	13750.2	13747.9	13751.3	spline(k=3)	13788.2	13764.3	13766.6	13770.8	13769.7	spline(k=1)	13752.1	13743.7	13746	13750.7	13754.7	spline(k=1)	13596.1	13594.8	13595.5	13595.7	13600.7	linear
2-hydroxydecanoate	17063.5	16999.5	16992.3	16995.3	16998.3	spline(k=2)	16955.1	16956.9	16960.6	16960.7	16964.4	linear	16974.7	16979.5	16977.7	16977	16977.5	linear	16887.8	16891.7	16893.1	16888.2	16891.2	linear
4-methylcatechol sulfate	17509.6	17498.9	17501.9	17504.1	17508	spline(k=1)	17425	17430.4	17435.6	17435.4	17439.3	linear	17451.8	17455.9	17460.4	17463.9	17470.4	linear	17292.6	17297.6	17301.4	17302.1	17308	linear
3-methyl catechol sulfate (1)	15706.3	15711.6	15715.7	15712.9	15712.9	linear	15665.6	15667.8	15672.4	15669.5	15670.2	linear	15658.7	15664.7	15666.3	15667.1	15672.1	linear	15519.8	15528.1	15531.6	15536.3	15536.3	linear
3b-hydroxy-5-cholenoic acid	11300.5	11297.3	11299.9	11303	11305	spline(k=1)	11062.4	11068.4	11072.7	11074.6	11076.5	linear	11258.5	11264.4	11267.2	11270.9	11273.3	linear	11168.7	11167.5	11169.3	11171.3	11171.8	linear
guaiacol sulfate	16813.4	16804.3	16807.7	16803.6	16806.2	spline(k=3)	16715.6	16722	16720.6	16723.9	16724.9	linear	16757	16764.8	16768	16771.3	16775.6	linear	16575.4	16582.6	16587.5	16590.4	16593.7	linear
2-aminooctanoate	13565.2	13530.6	13527.8	13530.1	13531.6	spline(k=2)	13418.7	13416.2	13419.7	13423.1	13426.8	spline(k=1)	13529.3	13533.6	13537.7	13541.4	13544.2	linear	13423.6	13428.8	13429.3	13432.8	13434.7	linear
gamma-CEHC glucuronide*	13939.6	13928.9	13932.7	13936	13936.1	spline(k=1)	13862.8	13866.6	13865.7	13867.5	13862.8	linear	13886.3	13887.5	13888.8	13893	13892.9	linear	13798.6	13805.8	13809.2	13811.5	13813.3	linear
2-piperidinone	17076.4	17087	17085.9	17089.1	17093.9	linear	17011.6	17017.8	17022.3	17027.2	17029.6	linear	17004.4	17002.1	17000.2	17000	17005.6	spline(k=3)	16911.1	16919.9	16924.9	16926.9	16920.7	linear
N-acetyl-1-methylhistidine*	14913	14918.7	14918.1	14911.4	14913.5	linear	14856.3	14848.4	14849.8	14853.5	14856.5	spline(k=1)	14870.7	14863.8	14855.6	14853.8	14856.3	spline(k=3)	14754.1	14761.6	14764	14765.7	14768.6	linear
2-aminophenol sulfate	16386.1	16353	16344.9	16346.9	16350.7	spline(k=2)	16332.7	16327	16330.9	16333.6	16338.1	spline(k=1)	16329.8	16322.6	16323	16323.3	16327.5	spline(k=1)	16200.8	16193.9	16200.4	16202	16198.1	spline(k=1)
sphingomyelin (d18:1/14:0, d16:1/16:0)*	16847	16765.3	16761.9	16764.7	16764.3	spline(k=2)	16708	16679	16682.7	16686.3	16688.1	spline(k=1)	16779.2	16780.4	16784.5	16782.2	16783.4	linear	16664	16652.1	16647.7	16653.2	16657.1	spline(k=2)
sphingomyelin (d18:2/16:0, d18:1/16:1)*	16051.4	15979.1	15973.1	15976.9	15980.1	spline(k=2)	15699.9	15672.9	15676.8	15679.3	15678	spline(k=1)	15986.1	15988.3	15992.6	15989.5	15993.3	linear	15897	15878.2	15874.1	15878.3	15883	spline(k=2)
1-arachidonoyl-GPA (20:4)	17101.8	17109.2	17081.7	17085.8	17089.8	spline(k=2)	17034.7	17031.7	17034.9	17036.1	17039	spline(k=1)	17015	17016.9	17020.9	17020.1	17022.2	linear	16912.7	16901.6	16905.4	16905.2	16904.3	spline(k=1)
6-oxopiperidine-2-carboxylate	16167.5	16145.5	16140.3	16143.9	16146.5	spline(k=2)	16068.4	16077	16079.5	16080.3	16079.6	linear	16119.7	16125.5	16129.7	16133.3	16136	linear	15972	15970.7	15975.5	15977.7	15978	linear
S-allylcysteine	13801	13802.1	13805.8	13809	13811.5	linear	13773.1	13774.7	13777.9	13779.3	13783.5	linear	13745.3	13746.1	13750.1	13752.4	13757	linear	13631.5	13636	13633.6	13637.1	13641.2	linear
N-delta-acetylornithine	16352.8	16323.3	16327.7	16331.1	16333.9	spline(k=1)	16221.1	16224.6	16224.1	16228.7	16227.1	linear	16306.4	16313.4	16316.6	16321.1	16325.7	linear	15976.6	15983.1	15987.2	15990.2	15992.7	linear
acisoga	15238.5	15235.4	15237.9	15241.4	15244.2	spline(k=1)	15105.8	15111	15114.3	15115.4	15117.9	linear	15171.7	15174.3	15177.3	15178.9	15183.7	linear	15067.3	15066.1	15063.1	15064.8	15067.6	spline(k=2)
2-aminoheptanoate	17268.2	17212.8	17210.5	17208.8	17211.7	spline(k=3)	17108	17093	17098.4	17086.7	17087.5	spline(k=3)	17203.4	17195.7	17196.6	17200.3	17205.3	spline(k=1)	17046.2	17047.8	17051.6	17055.2	17056.6	linear
N2,N5-diacetylornithine	13016.8	13024.7	13025.1	13027.1	13028.7	linear	12917.8	12923.7	12926.4	12930.2	12926.7	linear	12980.3	12986.2	12988.5	12992	12994.6	linear	12758.9	12763.5	12768.1	12769.4	12772.6	linear
1H-indole-7-acetic acid	13290.3	13294.1	13299	13296.2	13298.4	linear	13238.2	13239.8	13241.3	13245.4	13250.6	linear	13255.4	13263.1	13266.8	13271.4	13276.9	linear	13165	13166.9	13170.9	13172.3	13176.9	linear
methionine sulfone	16405	16318.7	16322.4	16323.5	16327.3	spline(k=1)	16331.1	16317.3	16312.6	16312.4	16303.3	spline(k=4)	16349.6	16357.3	16352.5	16355.7	16358.3	linear	16226.9	16233.1	16234.4	16231.8	16231.6	linear
1-linolenoyl-GPC (18:3)*	17233.3	17234.1	17237.7	17228.3	17219.4	spline(k=4)	17167.1	17172.8	17173.5	17177.7	17181.9	linear	17174.6	17168.8	17167.6	17170.4	17173	spline(k=2)	17031.9	17036.3	17040.1	17041.4	17045.2	linear
N-acetylalliin	13098.9	13100.9	13101.8	13101.1	13104.6	linear	13051.6	13055	13058.7	13062.8	13064.9	linear	13065.2	13064.6	13067.8	13071.5	13076.1	linear	12968.4	12974.1	12969.9	12971.4	12976.6	linear
1-(1-enyl-oleoyl)-GPE (P-18:1)*	17467.1	17450.7	17454	17452.6	17453	spline(k=1)	17423.1	17410.8	17415.2	17418.7	17412.4	spline(k=1)	17387.6	17394	17391.3	17395	17398.7	linear	17288.6	17294.4	17298.6	17301.6	17304.9	linear
fructosyllysine	17024.8	17032.4	17035.2	17038.6	17040	linear	16805.9	16793.9	16795.4	16797.9	16799.2	spline(k=1)	16949.8	16944	16948	16951	16954.5	spline(k=1)	16856.8	16862.6	16865.6	16868.3	16869.5	linear
O-sulfo-L-tyrosine	16942.6	16933.8	16933.5	16939.1	16944	spline(k=2)	16886.1	16893.9	16897.6	16903.7	16891.2	linear	16869.7	16877.8	16881.8	16884.2	16881.3	linear	16755.6	16762.3	16761.8	16767.3	16768.6	linear
etiocholanolone glucuronide	14855.2	14825.6	14828.6	14831.8	14827.6	spline(k=1)	14766.9	14749.3	14749.2	14751.8	14746.2	spline(k=4)	14795.5	14801.2	14797.4	14800.9	14804	linear	14704.9	14710.5	14712.8	14717.5	14720.5	linear
3-methylglutarylcarnitine (2)	16395.4	16390.1	16389.1	16392.7	16396.2	spline(k=2)	16331.7	16340.7	16344.9	16351.7	16339.4	linear	16347.1	16340.1	16343	16345.1	16340.6	spline(k=1)	16228.1	16232.6	16228.8	16222.5	16225.6	spline(k=3)
methyl glucopyranoside (alpha + beta)	14542.4	14553.5	14558.2	14563.1	14568.5	linear	14376	14380.2	14380.1	14385.1	14384.4	linear	14500.5	14492.1	14493.4	14497.3	14498.3	spline(k=1)	14274.2	14283	14277	14274.5	14280.4	linear
2-keto-3-deoxy-gluconate	15314.2	15278.3	15281.1	15284.2	15287.3	spline(k=1)	15241.4	15231.5	15234.9	15237.5	15238.7	spline(k=1)	15248.4	15247.8	15250	15252.1	15254.2	linear	15165.3	15168.1	15171.1	15173.6	15172.7	linear
sphingomyelin (d18:2/14:0, d18:1/14:1)*	15216.6	15182.4	15180.2	15183.9	15187.9	spline(k=2)	14763.8	14709	14713.6	14717.6	14719.2	spline(k=1)	15167.1	15172.9	15178.7	15175.1	15180.3	linear	15072.1	15060.1	15058.1	15064.3	15066.6	spline(k=2)
sphingomyelin (d18:1/24:1, d18:2/24:0)*	16987.3	16933.4	16933.7	16936.3	16938.6	spline(k=1)	16941.1	16938.2	16934.1	16938.6	16932	spline(k=4)	16918.7	16927.3	16930.2	16932.6	16934	linear	16819.3	16818	16822	16824.2	16825.6	linear
myristoleoylcarnitine (C14:1)*	16594.5	16530.9	16534.6	16538.5	16534	spline(k=1)	16531.5	16486.7	16491.5	16495.5	16494.6	spline(k=1)	16543.5	16542	16546.3	16549.9	16554.2	linear	16420.4	16416.5	16420.5	16420.5	16427	spline(k=1)
4-hydroxychlorothalonil	16121.5	16081.2	16085.6	16082.7	16085.4	spline(k=1)	16004.6	16006.2	16010.1	16013.3	16013.5	linear	16041.2	16026.4	16018.4	16021.5	16024.4	spline(k=2)	15906.5	15908.8	15911.3	15915.4	15917.3	linear
tyramine O-sulfate	14825.3	14818.1	14809.9	14811.8	14813.8	spline(k=2)	14776.4	14782.8	14785.5	14790	14790.7	linear	14775.7	14774.3	14777.6	14782.1	14785	linear	14632.9	14637.7	14640.3	14643.3	14643.2	linear
3-hydroxypyridine sulfate	15470.1	15476.7	15479.9	15477.2	15481.2	linear	15333.5	15317.8	15321.1	15317.2	15323.2	spline(k=3)	15411.9	15420.7	15424.1	15426	15429.7	linear	15284.2	15288.8	15292.9	15296.7	15300.2	linear
4-methylguaiacol sulfate	10770.6	10753.3	10756.4	10756.3	10760	spline(k=1)	10750.7	10752.7	10756.6	10756.5	10761.8	linear	10744.9	10746	10750.2	10754	10759.2	linear	10631	10631.5	10633.3	10635.7	10641.1	linear
phenylacetylcarnitine	15499.7	15506.4	15510.2	15512.7	15499.5	linear	15439.9	15441.2	15445.9	15449.5	15452.6	linear	15438.9	15437	15440.9	15443.9	15448.8	linear	15352.8	15354.2	15358	15360.6	15364.3	linear
methyl-4-hydroxybenzoate sulfate	16366.8	16366	16368.3	16366.1	16367.8	linear	16278.4	16271.8	16273	16277.1	16281.5	spline(k=1)	16319.1	16321.1	16308.5	16309.4	16311.7	spline(k=2)	16146.2	16151.9	16155.6	16159.6	16162.6	linear
1-dihomo-linolenylglycerol (20:3)	16475	16467.1	16468.3	16471.1	16466.7	spline(k=4)	16330.5	16328.9	16327.9	16327.2	16333	spline(k=3)	16394.9	16396.3	16400.5	16379.5	16378.7	spline(k=4)	16297.8	16289.1	16289.1	16293.8	16287.1	spline(k=4)
vanillactate	12386.4	12371.6	12374.9	12372.6	12369.6	spline(k=4)	12276.9	12259.4	12263.3	12268.6	12269.7	spline(k=1)	12340.9	12339.6	12344.1	12345.1	12341.5	linear	12239.2	12244.2	12249.4	12248.4	12255.2	linear
eugenol sulfate	10539.2	10526.9	10529.2	10531.2	10534	spline(k=1)	10511.6	10505.2	10502.8	10505.5	10509.2	spline(k=2)	10504	10510.5	10506.5	10510.6	10513	linear	10426.8	10433.3	10435.1	10438.2	10440.8	linear
p-cresol glucuronide*	13733.5	13724.5	13728.1	13731.7	13734.6	spline(k=1)	13636.5	13635	13639.5	13645.3	13644.3	linear	13669.9	13677.3	13682.2	13683.5	13685.8	linear	13568.3	13573.3	13577.2	13580.3	13584.3	linear
6-hydroxyindole sulfate	17067.5	17020.7	17024.3	17026.3	17028.5	spline(k=1)	16993.9	16982.5	16986.6	16989.2	16992.5	spline(k=1)	17006.4	17010.2	17015.4	17019.6	17024	linear	16863.7	16873	16878.7	16883.8	16888.3	linear
sphingomyelin (d18:1/20:0, d16:1/22:0)*	17046.3	16981.6	16976.4	16977	16973.4	spline(k=4)	16961.9	16833.8	16837.3	16840.4	16840.5	spline(k=1)	16978.6	16985	16989.2	16990.6	16992.6	linear	16846.3	16827.5	16831.3	16834.6	16839.4	spline(k=1)
sphingomyelin (d18:1/20:1, d18:2/20:0)*	15862.2	15866.5	15865.5	15869.7	15873.9	linear	15814.6	15756.2	15760.5	15759.4	15763.4	spline(k=1)	15815.3	15821.9	15822.9	15826.7	15830.9	linear	15713	15710.4	15714.6	15718.5	15722.3	spline(k=1)
sphingomyelin (d18:1/20:2, d18:2/20:1, d16:1/22:2)*	16019	16024.3	16028.3	16030.8	16035.3	linear	15913.2	15891.3	15894.5	15897.8	15900.7	spline(k=1)	15967.9	15965.5	15969.2	15969.9	15971.8	spline(k=1)	15828.7	15812.6	15813.7	15813.5	15817.6	spline(k=1)
behenoyl sphingomyelin (d18:1/22:0)*	17264.1	17061.5	17053.4	17055	17056.8	spline(k=2)	17108.7	16957	16946.7	16953.1	16941.5	spline(k=4)	17189.1	17194.1	17199.2	17201.3	17194.5	linear	17064.9	17053.9	17055.4	17056.4	17061.4	spline(k=1)
sphingomyelin (d18:1/22:1, d18:2/22:0, d16:1/24:1)*	16286.9	16253.4	16246.6	16247.3	16246.8	spline(k=2)	16229	16128.1	16132.2	16135	16133.2	spline(k=1)	16218.3	16220.2	16221.4	16222.6	16224.3	linear	16126.3	16115.6	16122.2	16126.6	16131.7	spline(k=1)
sphingomyelin (d18:1/22:2, d18:2/22:1, d16:1/24:2)*	15834.7	15827.9	15828.3	15831.4	15832.8	spline(k=1)	15710.3	15689.6	15692.1	15695.7	15698.5	spline(k=1)	15772.3	15765.8	15769.3	15769.6	15772.1	spline(k=1)	15650	15627.4	15630.4	15632.4	15634.6	spline(k=1)
lignoceroyl sphingomyelin (d18:1/24:0)	17311.1	17175.2	17174.2	17171.7	17172.5	spline(k=3)	17255.6	17189.7	17185.3	17191.1	17183.9	spline(k=4)	17241.5	17248.6	17252.1	17255.8	17249.6	linear	17097.1	17088.8	17092.8	17094.4	17099.3	spline(k=1)
sphingomyelin (d17:1/16:0, d18:1/15:0, d16:1/17:0)*	16645.7	16619.2	16619.2	16622.6	16624.4	spline(k=2)	16581.5	16558.4	16563.1	16563.3	16565.7	spline(k=1)	16571.9	16573.2	16577.5	16576.3	16579.9	linear	16451.8	16439.6	16436.1	16439	16442.4	spline(k=2)
dopamine 3-O-sulfate	16889.8	16872.3	16876.1	16879	16882.5	spline(k=1)	16807	16807.2	16811.4	16813.9	16805.2	linear	16837.8	16845.4	16850	16850.1	16853	linear	16685.6	16698.3	16703.4	16708	16712.3	linear
3-hydroxyhexanoate	17419.5	17407.1	17409.1	17403.1	17404.6	spline(k=3)	17354.9	17361.1	17366	17371.6	17375.8	linear	17357	17360.5	17364.3	17364.7	17369.4	linear	17216.9	17201.8	17204.9	17207.9	17210.2	spline(k=1)
3beta-hydroxy-5-cholestenoate	17131.7	17083.7	17082.3	17085.3	17089.1	spline(k=2)	16376.6	16362.5	16357.4	16360.6	16364.7	spline(k=2)	17061.8	17066.1	17070	17074.2	17071.8	linear	16919.9	16928.1	16934.1	16938.8	16944.3	linear
3-methoxycatechol sulfate (1)	11967.8	11971.5	11974.7	11975	11977.8	linear	11933.3	11937.4	11938.9	11941.1	11943.5	linear	11913	11919	11921	11924.2	11928.1	linear	11794.1	11798.5	11802.6	11805.8	11805.3	linear
C-glycosyltryptophan	16421.7	16350.1	16354.2	16356.1	16360.9	spline(k=1)	16144	16141.7	16146.3	16145.2	16130.9	spline(k=4)	16363.2	16357.9	16360.6	16361.9	16356.8	spline(k=4)	16202	16212.3	16214.4	16216.7	16209.8	linear
arabitol/xylitol	16120.2	16100.3	16104.2	16105.7	16107.7	spline(k=1)	16035.2	16013.8	16017.7	16020.2	16019.3	spline(k=1)	16070.1	16078.5	16077.3	16080.6	16083.2	linear	15946.2	15954.7	15959.1	15947.1	15950.9	linear
N-acetylglucosamine/N-acetylgalactosamine	17042.5	17010	17015.1	17019.8	17024.3	spline(k=1)	16535.8	16509.1	16512	16518.1	16517.5	spline(k=1)	16981.2	16959.1	16964	16968.9	16972	spline(k=1)	16814	16822.3	16827	16814.4	16819	linear
adipoylcarnitine (C6-DC)	16990.7	16938.1	16935	16940	16942	spline(k=2)	16835.8	16839.2	16844.5	16850	16853.2	linear	16932.8	16934.3	16940.1	16945.1	16948.7	linear	16790.8	16785	16787.6	16779.5	16783.5	spline(k=3)
glycochenodeoxycholate 3-sulfate	15438.2	15402.9	15407.4	15411.4	15416	spline(k=1)	15391	15335.3	15340.1	15345.2	15348.1	spline(k=1)	15388	15381.4	15384.4	15386.8	15390.9	spline(k=1)	15250.2	15257.2	15257	15260.6	15261.8	linear
glycodeoxycholate 3-sulfate	14565.2	14561.8	14562.5	14565.3	14566.7	spline(k=1)	14452.1	14446	14449.9	14448	14451.9	spline(k=1)	14529.2	14534.9	14538.9	14541.4	14545.7	linear	14382.3	14388.5	14392.1	14395.5	14400.3	linear
1,2-dilinoleoyl-GPC (18:2/18:2)	16804.3	16806.5	16809.3	16812.5	16812	linear	16538.4	16534.4	16538.1	16539.2	16540.2	spline(k=1)	16718.9	16723.2	16724.5	16727.7	16731.7	linear	16610.5	16618.6	16622.1	16622.1	16626.8	linear
1-stearoyl-2-oleoyl-GPC (18:0/18:1)	16980.8	16933.5	16935.6	16933	16938.7	spline(k=3)	16920.2	16917	16915.4	16918.6	16916	spline(k=2)	16918.5	16924.2	16925.5	16929.2	16931.1	linear	16806.3	16812.5	16816	16818.6	16821.9	linear
1-palmitoyl-2-arachidonoyl-GPC (16:0/20:4n6)	16871.5	16796.9	16796.8	16799.3	16800.6	spline(k=2)	16801.4	16772.4	16775.8	16777.7	16772.4	spline(k=4)	16827.2	16830.9	16833.7	16838.2	16840.5	linear	16690.6	16687.3	16690.6	16691	16692.6	spline(k=1)
1-(1-enyl-stearoyl)-2-oleoyl-GPE (P-18:0/18:1)	16959	16961.3	16963.3	16965.6	16968	linear	16899.3	16904.9	16906.7	16910.4	16914.4	linear	16850.3	16851.8	16855	16859.3	16862.9	linear	16761.5	16765.6	16769	16771.7	16772	linear
sphingomyelin (d18:1/17:0, d17:1/18:0, d19:1/16:0)	16895.3	16896.2	16894.7	16897	16900.3	linear	16839.9	16790.2	16794.7	16793.4	16796	spline(k=1)	16835.6	16836	16841	16841.8	16845.5	linear	16716.5	16705.5	16705.5	16707.7	16710.5	spline(k=1)
1-palmitoyl-2-stearoyl-GPC (16:0/18:0)	16935.4	16878.4	16880.8	16878.4	16881.4	spline(k=1)	16827.4	16833	16835.3	16834.7	16830.9	linear	16871.2	16872.5	16869.2	16870.8	16874.9	linear	16770.1	16778.4	16782.1	16786.1	16789.7	linear
2-hydroxybutyrate/2-hydroxyisobutyrate	17121.2	17129.2	17129.3	17131.8	17134.8	linear	16891.6	16865.5	16867.8	16868.5	16874.3	spline(k=1)	17046.2	17046.5	17045.2	17048	17051.4	linear	16882.7	16868.3	16870.7	16873.5	16864.3	spline(k=4)
2-methylcitrate/homocitrate	16755.3	16748.7	16750.7	16753.2	16750.7	spline(k=1)	16694	16694.1	16699.1	16697.3	16699.6	linear	16691.1	16697.9	16701.9	16705.2	16709.3	linear	16568.5	16562.4	16566.4	16570.3	16574.9	spline(k=1)
oleate/vaccenate (18:1)	16598	16587.9	16591.2	16588.8	16588.7	spline(k=1)	16505.8	16501.7	16503.9	16509.6	16513.8	spline(k=1)	16525.5	16523.4	16526.8	16530.3	16534.8	spline(k=1)	16390.5	16389.5	16390.6	16394.7	16396.8	linear
1-palmitoleoylglycerol (16:1)*	16381.8	16349	16351.8	16355.2	16358.8	spline(k=1)	16224.9	16202.7	16191.3	16191.2	16195	spline(k=3)	16323.1	16328.5	16327.5	16320.2	16324.1	spline(k=3)	16200.9	16190.4	16192	16196.4	16197.1	spline(k=1)
palmitoyl dihydrosphingomyelin (d18:0/16:0)*	16942	16852.3	16855.1	16857.3	16858.9	spline(k=1)	16895.6	16899.5	16903.2	16905.7	16909.2	linear	16861.4	16867.6	16871.4	16872.8	16873.3	linear	16744.2	16733.6	16736.7	16734.6	16739.2	spline(k=1)
tricosanoyl sphingomyelin (d18:1/23:0)*	16985.4	16846.6	16844.9	16845.1	16847.7	spline(k=2)	16907.1	16785.1	16783.3	16788.8	16787.5	spline(k=2)	16903.7	16908.2	16913.2	16915.8	16911.7	linear	16770.4	16748.7	16748.3	16750.7	16756	spline(k=2)
sphingomyelin (d18:2/23:0, d18:1/23:1, d17:1/24:1)*	16024.3	15994.7	15996.5	15998.7	16001.3	spline(k=1)	15978.8	15913.1	15916.6	15921.1	15922.1	spline(k=1)	15965.1	15968.5	15972.1	15974.1	15977	linear	15870.3	15848.1	15853	15856.3	15861.2	spline(k=1)
sphingomyelin (d18:2/24:1, d18:1/24:2)*	16083.9	16087.8	16091.5	16092.6	16093.8	linear	16040.4	16042	16044.6	16048	16047.4	linear	16021.6	16026.3	16030.2	16032.6	16036.9	linear	15942.3	15936	15940.4	15940.7	15941.6	spline(k=1)
1-stearoyl-2-linoleoyl-GPE (18:0/18:2)*	16798.8	16696.2	16695.4	16698.5	16700.1	spline(k=2)	16646.8	16634.5	16633.3	16636.7	16635.5	spline(k=2)	16738.9	16727.6	16730.6	16734.8	16738.8	spline(k=1)	16614.8	16604.6	16603.9	16606.5	16610.6	spline(k=2)
1-stearoyl-2-arachidonoyl-GPE (18:0/20:4)	17023.8	16917.5	16916.9	16918.5	16920.6	spline(k=2)	16919.1	16905	16908.8	16908.5	16905.4	spline(k=1)	16969.6	16964.5	16966	16970.1	16973.7	spline(k=1)	16828.2	16805.8	16804.5	16805.9	16809	spline(k=2)
1-stearoyl-2-linoleoyl-GPC (18:0/18:2)*	17256.2	17112	17106.4	17106.8	17109.8	spline(k=2)	17210.5	17211.9	17214.9	17218.2	17215	linear	17188	17193.3	17197.6	17200.2	17203.9	linear	17073.9	17066.3	17067.3	17068	17071.9	spline(k=1)
1-palmitoyl-2-palmitoleoyl-GPC (16:0/16:1)*	17009.6	16974.7	16975	16969.5	16974.2	spline(k=3)	16752.4	16747	16739.5	16740	16742.3	spline(k=2)	16946.8	16953.5	16955	16958.4	16962.2	linear	16809.2	16813.6	16815.2	16816.5	16819.7	linear
1-palmitoyl-2-arachidonoyl-GPE (16:0/20:4)*	16942.5	16884.2	16886.6	16889.1	16891.6	spline(k=1)	16867.4	16873.2	16877.3	16872.6	16869	linear	16887	16887.2	16886.1	16890.9	16894.6	linear	16744.8	16734.2	16733.1	16734.9	16738.6	spline(k=2)
1-palmitoyl-2-arachidonoyl-GPI (16:0/20:4)*	16309.3	16278.4	16281.6	16273.9	16277.8	spline(k=3)	16113.4	16109.1	16103.5	16105	16106.8	spline(k=2)	16251.1	16253.9	16255.6	16258.9	16262.2	linear	16150.6	16156.5	16156.1	16159.7	16163.9	linear
1-stearoyl-2-linoleoyl-GPI (18:0/18:2)	16787.5	16680.8	16680.3	16683.5	16686.7	spline(k=2)	16722.4	16721.1	16723.1	16720.9	16708.8	spline(k=4)	16718.2	16722	16724.1	16726.2	16730.9	linear	16593.5	16580.5	16581.2	16583.3	16584.7	spline(k=1)
gamma-tocopherol/beta-tocopherol	17182.1	17134.5	17140.4	17143.7	17148.4	spline(k=1)	16665.8	16665.5	16665.3	16669.6	16671.9	linear	17116.3	17093	17096.2	17098.1	17105.3	spline(k=1)	16867.3	16842.5	16848.8	16853.6	16857.7	spline(k=1)
1-(1-enyl-stearoyl)-2-arachidonoyl-GPE (P-18:0/20:4)*	17378.4	17363.9	17365.5	17361.9	17363	spline(k=3)	17330.3	17296.9	17298.6	17302.6	17306.5	spline(k=1)	17313.9	17317.1	17319.2	17324.7	17327.7	linear	17194.7	17189.6	17194.1	17194.9	17191.5	spline(k=1)
1-(1-enyl-palmitoyl)-2-arachidonoyl-GPE (P-16:0/20:4)*	17238.7	17225.3	17228.2	17223.8	17226.8	spline(k=3)	17181.4	17118.5	17118.3	17121.7	17125.2	spline(k=2)	17179.4	17182.3	17185	17189.6	17193.1	linear	17069.8	17071.6	17076	17077.5	17080	linear
1-(1-enyl-palmitoyl)-2-oleoyl-GPE (P-16:0/18:1)*	17247.7	17249.7	17253.2	17254.8	17258.6	linear	17199.5	17204.1	17198.5	17202.2	17205.7	linear	17136.5	17133.9	17138.1	17142.5	17146.3	spline(k=1)	17061.3	17065.9	17068.3	17072.1	17075.2	linear
1-(1-enyl-palmitoyl)-2-oleoyl-GPC (P-16:0/18:1)*	17230.2	17217.9	17220.7	17223.3	17228.6	spline(k=1)	16581.3	16518.8	16514.8	16518.6	16521.4	spline(k=2)	17142.1	17113.6	17114	17120.8	17120.8	spline(k=1)	17028.7	17037.8	17036.6	17041.7	17045.2	linear
1-(1-enyl-palmitoyl)-2-linoleoyl-GPC (P-16:0/18:2)*	16972.1	16981	16984.8	16988.4	16992.1	linear	16653.9	16659.1	16647.8	16646.9	16649.5	spline(k=3)	16856.4	16849.8	16852.9	16858.7	16862	spline(k=1)	16784.5	16786.6	16791.2	16795.7	16799	linear
1-(1-enyl-palmitoyl)-2-arachidonoyl-GPC (P-16:0/20:4)*	17037.9	17026.8	17031.2	17024.4	17019.4	spline(k=4)	16991.4	16969.4	16970.3	16973.9	16976.8	spline(k=1)	16953.2	16954	16952.5	16956.9	16959.1	linear	16848.8	16848.7	16852.8	16852.2	16856.9	linear
sphingomyelin (d18:1/21:0, d17:1/22:0, d16:1/23:0)*	16701.4	16634.1	16633.1	16635.5	16636.4	spline(k=2)	16615.1	16480	16480.9	16485.2	16487.7	spline(k=1)	16643.4	16645.8	16650.3	16652	16653	linear	16515.5	16489.7	16494.4	16498.8	16504.4	spline(k=1)
behenoyl dihydrosphingomyelin (d18:0/22:0)*	17578.7	17321.1	17300.5	17301	17298.4	spline(k=4)	16812.2	16627.8	16613.2	16617.1	16619.9	spline(k=2)	17490.2	17489.3	17493.6	17497.2	17496.9	linear	17357.9	17339.4	17343.7	17343.3	17347.4	spline(k=1)
sphingomyelin (d18:0/18:0, d19:0/17:0)*	17349.4	17192.6	17175.1	17176.7	17176.7	spline(k=2)	16339.4	16232.8	16226.4	16228.5	16231.4	spline(k=2)	17280.7	17265	17268.5	17271.9	17274.9	spline(k=1)	17147.8	17120.4	17121.2	17122.8	17126.5	spline(k=1)
lactosyl-N-palmitoyl-sphingosine (d18:1/16:0)	17236.5	17224.4	17229.2	17231.5	17236.1	spline(k=1)	17159.7	17127.2	17132.2	17135.3	17122.1	spline(k=4)	17190.8	17195	17186.2	17190.6	17194.2	spline(k=2)	17066	17071.9	17074.7	17078.4	17081.5	linear
myristoyl dihydrosphingomyelin (d18:0/14:0)*	17061.8	16940.3	16933.3	16935.7	16935.7	spline(k=2)	16883.2	16877.3	16879.1	16882.1	16885.4	spline(k=1)	16996.7	16999.3	17003.6	17004.1	17007	linear	16854.7	16848.4	16851.9	16854.9	16860.1	spline(k=1)
palmitoyl-linoleoyl-glycerol (16:0/18:2) [1]*	11744.6	11653.1	11646	11648.5	11650.3	spline(k=2)	11406.6	11298.6	11300.7	11297	11301.7	spline(k=3)	11658.9	11664.9	11667.4	11671	11673	linear	11572.6	11571.7	11572.1	11575	11578.9	linear
palmitoyl-linoleoyl-glycerol (16:0/18:2) [2]*	12723.2	12625.6	12628	12631.4	12634.2	spline(k=1)	12360.9	12234.4	12226.5	12228.6	12232	spline(k=2)	12668.1	12665.8	12669.6	12672.8	12677.3	spline(k=1)	12586.6	12572.3	12572.2	12573.4	12579.4	spline(k=2)
1-palmitoyl-2-oleoyl-GPI (16:0/18:1)*	16931.5	16916.5	16919.9	16923.9	16926.7	spline(k=1)	16775.4	16758.4	16754.8	16752.5	16755.5	spline(k=3)	16858.5	16865.6	16869.8	16872.9	16875.4	linear	16725.2	16732.9	16737.5	16741.4	16744.5	linear
1-(1-enyl-palmitoyl)-2-linoleoyl-GPE (P-16:0/18:2)*	17013.9	17018	17021.5	17019	17022.9	linear	16966	16961.4	16951.2	16950.9	16955.2	spline(k=3)	16922.7	16927.6	16931.4	16935.4	16937.2	linear	16823.4	16833	16837.4	16841	16843.2	linear
1-linoleoyl-GPA (18:2)*	16620.6	16624.9	16612.4	16612.9	16615.6	spline(k=2)	16558.8	16563.9	16566.2	16569.1	16572.2	linear	16550.4	16556.3	16561.6	16564.4	16566.9	linear	16429.7	16434.6	16438.5	16439.4	16440.1	linear
1-linoleoyl-2-arachidonoyl-GPC (18:2/20:4n6)*	17255.7	17208.6	17213.3	17208.4	17208.4	spline(k=4)	17079.2	17068.8	17074	17078.2	17072.2	spline(k=1)	17182.5	17172.4	17175.9	17179.6	17182.8	spline(k=1)	17068.4	17080.7	17086.5	17091.7	17096.8	linear
1-(1-enyl-palmitoyl)-2-palmitoleoyl-GPC (P-16:0/16:1)*	16733.6	16741.5	16742.7	16746.5	16749.9	linear	16678.5	16634.2	16633.7	16636.7	16639.7	spline(k=2)	16648.6	16651.9	16647.8	16648.9	16646.6	spline(k=4)	16529.5	16537.3	16539.4	16542.9	16544.6	linear
1-(1-enyl-palmitoyl)-2-palmitoyl-GPC (P-16:0/16:0)*	16825.6	16821.4	16825.6	16826.8	16828.7	spline(k=1)	16707.2	16691.6	16689.7	16691.5	16695.4	spline(k=2)	16721	16715.8	16717.4	16721.2	16722.5	spline(k=1)	16611.1	16617.1	16620.6	16624.9	16628.5	linear
1-(1-enyl-stearoyl)-2-linoleoyl-GPE (P-18:0/18:2)*	16818.8	16809.7	16812.2	16814.7	16818.8	spline(k=1)	16744.7	16751.8	16749.2	16751.4	16755.8	linear	16718.5	16721.6	16725.4	16728.6	16732.2	linear	16609	16612.1	16614.4	16617.4	16616.4	linear
thioproline	17455.3	17462.1	17465.4	17468.2	17472.5	linear	17394.3	17397.8	17400.5	17403.6	17405.3	linear	17386.4	17391.8	17396.3	17400.2	17405	linear	17290.6	17286.6	17291.3	17296	17296.6	spline(k=1)
palmitoylcholine	17126.5	17079.5	17081.6	17080.1	17082	spline(k=1)	17051.9	17033.6	17036.8	17041.1	17044.8	spline(k=1)	17067	17070.1	17070.8	17075.9	17079	linear	16949.2	16956.7	16961.2	16965.4	16964.7	linear
glycochenodeoxycholate glucuronide (1)	15650.9	15636	15639.4	15643.2	15647.5	spline(k=1)	15595	15593.7	15597.6	15593.5	15596	linear	15604.6	15604.5	15609.9	15613	15617.8	linear	15459.5	15465.5	15469.1	15470	15474.4	linear
(S)-3-hydroxybutyrylcarnitine	16404.5	16306.1	16309.6	16313	16315.9	spline(k=1)	16338.5	16320.7	16325	16329.5	16330.8	spline(k=1)	16347.8	16355.3	16358	16361.4	16365.4	linear	16233.7	16238.3	16243	16247	16251.9	linear
glycosyl-N-palmitoyl-sphingosine (d18:1/16:0)	17098.5	17065.4	17069.3	17072	17076.5	spline(k=1)	17046.7	17026.5	17031.7	17035.2	17032.7	spline(k=1)	17014.5	17020.5	17013.7	17015	17019.5	linear	16895.2	16894.7	16896.3	16898.9	16892.7	spline(k=4)
ascorbic acid 2-sulfate	16725.8	16688.8	16683.5	16685.1	16685.8	spline(k=2)	16667.8	16674.3	16679	16682.1	16676.4	linear	16663.5	16668.6	16668	16668.6	16674.2	linear	16557.4	16563.6	16568.6	16571.4	16573.7	linear
oleoylcholine	16891.2	16863.4	16866.6	16865.6	16868.9	spline(k=1)	16778.6	16777.4	16781.2	16785.4	16789.3	linear	16833.5	16834.6	16832.4	16838.1	16841.6	linear	16721.5	16730.8	16733.4	16737.2	16737.1	linear
arachidonoylcholine	16901.8	16860.6	16863.7	16859.3	16860	spline(k=3)	16829.1	16785	16787.6	16791.6	16796.3	spline(k=1)	16842.1	16844.1	16844.3	16849.8	16852.8	linear	16721.1	16726	16729.2	16733.5	16737.7	linear
docosahexaenoylcholine	14116.9	14060.1	14061.8	14065.9	14067.1	spline(k=1)	14032.9	13986.3	13988.4	13988.4	13994.6	spline(k=1)	14083.7	14073.1	14072.5	14071.9	14073.7	spline(k=3)	13904.9	13900.9	13905.4	13911.1	13915.7	spline(k=1)
dihomo-linolenoyl-choline	15142.7	15061.7	15063.9	15054.1	15057.4	spline(k=3)	15095.4	15055.1	15057.3	15060.3	15064.6	spline(k=1)	15097.9	15106.9	15106.6	15111.4	15114.3	linear	15011.4	15016.5	15021.4	15025.1	15026.2	linear
1-linoleoyl-2-linolenoyl-GPC (18:2/18:3)*	16151.2	16159.3	16162	16164	16165.8	linear	15913.9	15918.4	15919.7	15918.4	15918.5	linear	16099	16101.4	16105.9	16109.7	16112.9	linear	15936.6	15941.5	15939.8	15937.9	15941.1	linear
hexadecadienoate (16:2n6)	16397.8	16387.9	16391.6	16394.6	16393.6	spline(k=1)	16265.2	16268.5	16272.5	16278.1	16283.5	linear	16319.2	16322.6	16325.4	16324.4	16331.6	linear	16217.3	16219	16218.9	16222.9	16226.7	linear
pimeloylcarnitine/3-methyladipoylcarnitine (C7-DC)	12903.4	12874.4	12876.9	12880	12881.3	spline(k=1)	12773.4	12762.8	12762.6	12763.7	12767.5	spline(k=2)	12858.6	12859.3	12863.5	12865.8	12869.3	linear	12759.7	12764.8	12769.2	12762.4	12767.9	linear
2,3-dihydroxy-2-methylbutyrate	13321.5	13305	13309.4	13313.1	13313	spline(k=1)	13269.2	13275.2	13272	13278.3	13280.2	linear	13295.5	13300.2	13304.8	13306.6	13307.3	linear	13030.9	13024.3	13028.5	13030.6	13017.6	spline(k=4)
2'-O-methylcytidine	17075.5	17081.7	17084.6	17085.7	17081.5	linear	16996.5	17003.2	17007.5	17012.3	17015.8	linear	17015.2	17022.9	17016.1	17019.7	17021.4	linear	16872.2	16872.5	16876.2	16879.7	16883.8	linear
2'-O-methyluridine	16131.1	16124.4	16128.3	16134	16136.3	spline(k=1)	16089.4	16093.7	16094.2	16095.3	16099.4	linear	16084.6	16081.7	16077.7	16077.1	16076	spline(k=4)	15937.7	15947	15951.5	15954.6	15958.6	linear
gamma-glutamyl-alpha-lysine	16675	16681.8	16683.1	16664.4	16660	spline(k=4)	16530.9	16530.8	16534.4	16536.4	16541.7	linear	16614.8	16611.2	16609.3	16611.9	16616.5	spline(k=2)	16496.2	16500.3	16503.5	16500.5	16503.9	linear
linoleoyl-arachidonoyl-glycerol (18:2/20:4) [1]*	12711.1	12689.2	12692.3	12695.3	12698.9	spline(k=1)	12567.9	12483	12481	12481	12484.7	spline(k=3)	12677.1	12684.7	12687.2	12690.2	12694.8	linear	12574.7	12577.9	12580.5	12582	12584.2	linear
linoleoyl-linoleoyl-glycerol (18:2/18:2) [1]*	16431.8	16388.5	16385.7	16387.5	16390.4	spline(k=2)	16339.6	16280.2	16283	16287.4	16289.9	spline(k=1)	16372	16376	16379.6	16383.1	16385.5	linear	16253.4	16246.1	16248.8	16253.6	16258.2	spline(k=1)
perfluorooctanesulfonate (PFOS)	15332.2	15250.3	15251.2	15253.2	15256.7	spline(k=1)	15294.3	15297.7	15302.9	15307.1	15307.9	linear	15288.7	15264	15247.3	15236.7	15235.4	spline(k=4)	15181.7	15187.5	15183.2	15186.1	15188.9	linear
glycosyl ceramide (d18:2/24:1, d18:1/24:2)*	15695.9	15699.5	15704.6	15706	15707.2	linear	15579.6	15509.4	15512.4	15516.2	15513.2	spline(k=1)	15639.1	15645.6	15649.3	15651.7	15652.2	linear	15535.2	15540.4	15541.7	15544.8	15544.9	linear
stearoylcholine*	16680	16603.5	16606.2	16598.2	16600.9	spline(k=3)	16629.2	16602.8	16606.2	16610.2	16613.1	spline(k=1)	16635.6	16643.5	16642.8	16648.1	16650.5	linear	16526.9	16530.9	16534.8	16538.9	16539.1	linear
linoleoylcholine*	17047.1	17015.3	17017.9	17016	17019.6	spline(k=1)	16963.2	16955.2	16958.2	16961.7	16966.1	spline(k=1)	16990.1	16992	16993.6	16998.2	17000.7	linear	16884.4	16892.1	16895.9	16899.1	16901.7	linear
sphingomyelin (d18:0/20:0, d16:0/22:0)*	17427.3	17213.6	17193.5	17194.2	17193.6	spline(k=2)	16801	16638.1	16625.3	16628.6	16631.3	spline(k=2)	17363.1	17363	17366.2	17370.2	17372	linear	17231.8	17202	17206.4	17207.9	17212.1	spline(k=1)
sphingomyelin (d18:1/19:0, d19:1/18:0)*	16645	16620	16613.5	16617	16618.7	spline(k=2)	16507.8	16409.5	16412.7	16414.1	16417.4	spline(k=1)	16591.4	16594.1	16599.1	16599.2	16603.1	linear	16460.2	16439.2	16436.1	16441	16443.1	spline(k=2)
sphingomyelin (d18:2/18:1)*	16013.3	16012.6	16014.9	16020.3	16024.1	linear	15856.2	15819.5	15821.2	15823.4	15823.9	spline(k=1)	15963.1	15963.4	15965.4	15964	15967.9	linear	15806.9	15780.7	15777.3	15780.2	15784.2	spline(k=2)
sphingomyelin (d18:2/24:2)*	15318.9	15325.7	15329.2	15332.1	15332	linear	15280.2	15280.7	15283.3	15286.8	15286.6	linear	15268	15260.4	15264.2	15266.5	15267.8	spline(k=1)	15166.3	15168.2	15172.2	15174.5	15176.5	linear
sphingomyelin (d18:2/21:0, d16:2/23:0)*	14865.2	14850.2	14846.1	14848.8	14850.9	spline(k=2)	14653.2	14575.7	14580.4	14582.3	14583.7	spline(k=1)	14814.4	14820	14823.5	14821.7	14826.6	linear	14694.4	14676.6	14675.8	14681.6	14683.8	spline(k=2)
sphingomyelin (d18:2/23:1)*	15392.2	15388.4	15388.4	15392.3	15394.9	spline(k=2)	15257	15226	15229.7	15233.6	15235.1	spline(k=1)	15336.4	15332.5	15337.3	15334.5	15337.3	spline(k=1)	15207.5	15180.9	15183.6	15185.7	15187.1	spline(k=1)
sphingomyelin (d17:2/16:0, d18:2/15:0)*	15187.6	15155.1	15147.5	15151.7	15153.7	spline(k=2)	14766	14703.8	14708	14706.1	14708.5	spline(k=1)	15126.5	15131.7	15136.5	15135.5	15139.9	linear	15028.1	15009.6	15007.4	15013	15017.1	spline(k=2)
N,N,N-trimethyl-5-aminovalerate	16776.2	16693.7	16696.3	16699.3	16700.5	spline(k=1)	16709.5	16715.5	16716.8	16721.3	16725.2	linear	16710.4	16707.6	16712.6	16711.8	16715.3	spline(k=1)	16584.8	16588	16592.5	16596.7	16600.3	linear
carotene diol (1)	16556.7	16538.8	16541.8	16543.8	16543.8	spline(k=1)	16385.8	16344.7	16348.5	16353	16353	spline(k=1)	16490.2	16474.3	16476.5	16479	16481.6	spline(k=1)	16152	16145.8	16150	16154	16156.8	spline(k=1)
cortolone glucuronide (1)	16868.9	16847.6	16850.8	16852.1	16854.4	spline(k=1)	15780.9	15742.2	15744.5	15748.1	15740	spline(k=4)	16813.9	16821.6	16825	16830	16825.5	linear	16671.4	16673.8	16669.1	16670.6	16663.5	spline(k=4)
(N(1) + N(8))-acetylspermidine	17206.9	17202	17200.4	17203.4	17209	spline(k=2)	17112.5	17092.5	17095.4	17097	17094.9	spline(k=1)	17148.9	17149.4	17145.4	17145	17150.2	spline(k=3)	17034.3	17041.9	17043.5	17047.7	17051.7	linear
5-dodecenoylcarnitine (C12:1)	16564.6	16531.7	16532.5	16535.4	16532.4	spline(k=1)	16513.6	16490.9	16495.7	16498.9	16489.5	spline(k=4)	16493	16492	16496	16499.5	16503.8	linear	16365.8	16352.3	16355.3	16353.2	16359.7	spline(k=1)
hydroxy-CMPF*	16823.9	16798.5	16798.1	16797.6	16800.6	spline(k=3)	16681.8	16664.7	16665.4	16669	16673	spline(k=1)	16747.6	16702.6	16702.7	16707	16709	spline(k=1)	16301.8	16311.8	16317.4	16317.8	16321.3	linear
3-hydroxyoleate*	16833.7	16844.7	16847.3	16851.2	16854.1	linear	16775.3	16781	16785.2	16790.5	16782.9	linear	16777.9	16784.1	16787.7	16790.4	16795.1	linear	16662.8	16658.2	16662.6	16667.9	16667.5	spline(k=1)
dodecenedioate (C12:1-DC)*	14576.3	14494.2	14495.3	14492.2	14486.5	spline(k=4)	14419.2	14395	14400.2	14406.4	14406.3	spline(k=1)	14528.5	14533.4	14538.6	14542.8	14548.6	linear	14429.1	14437.5	14437.7	14438.5	14443.4	linear
hexadecenedioate (C16:1-DC)*	16238	16110.7	16115.2	16111	16107.4	spline(k=4)	16106.1	16079.9	16085.1	16085.5	16089.1	spline(k=1)	16171.7	16177.3	16179.1	16180.7	16184.4	linear	16042.4	16051.5	16050.7	16043	16048.8	linear
octadecenedioate (C18:1-DC)	17340.2	17228.7	17233	17229.5	17224.8	spline(k=4)	17174.7	17109.6	17113.7	17113.3	17115.5	spline(k=1)	17269	17275.5	17279	17280.4	17282.5	linear	17145.2	17151	17145.2	17135.8	17142.8	spline(k=3)
octadecadienedioate (C18:2-DC)*	15611.8	15533.6	15537.2	15531.4	15534.5	spline(k=3)	15477.8	15428.6	15430.8	15434.1	15435.1	spline(k=1)	15559.7	15566.9	15563.2	15567.2	15566.5	linear	15463.8	15469	15471.1	15468.8	15472	linear
3-carboxy-4-methyl-5-pentyl-2-furanpropionate (3-CMPFP)**	17203.2	17196.2	17200.1	17203.9	17207.5	spline(k=1)	17113.8	17064.3	17067.2	17070.8	17073.8	spline(k=1)	17132.1	17139.2	17142.3	17145.2	17148.3	linear	17012.2	17024	17029.5	17031.2	17035	linear
3-hydroxystachydrine*	13067.1	13052.4	13055.5	13059	13053.7	spline(k=1)	13017.6	13019.4	13021.2	13025.4	13028.4	linear	13016.7	13012.4	13003.6	13003.2	13006.8	spline(k=3)	12857.2	12861.8	12864	12866.3	12868.1	linear
N-acetyl-2-aminooctanoate*	14904.3	14883.9	14886.8	14890.7	14894.8	spline(k=1)	14813.7	14818.8	14822.4	14822.4	14824.3	linear	14851.3	14841.4	14842.4	14844.6	14847.5	spline(k=1)	14744.4	14750.1	14750.6	14752.3	14755.6	linear
hydroxyasparagine**	15701.7	15633.2	15637.1	15641.6	15646.1	spline(k=1)	14616.3	14612.7	14617	14620.2	14615.9	spline(k=1)	15625.3	15621.4	15626.6	15625	15623.3	spline(k=1)	15484.7	15494.8	15493.1	15484.6	15483.4	linear
perfluorooctanoate (PFOA)	16395.3	16317.3	16321.6	16324.9	16324.6	spline(k=1)	16349.4	16355	16358.6	16360.1	16363.6	linear	16328.4	16313	16306.9	16306.9	16300.9	spline(k=4)	16252.5	16261	16263.8	16262.7	16259.1	linear
3-hydroxybutyroylglycine**	16039.7	15988.9	15985	15982.8	15985.8	spline(k=3)	15862.2	15797.8	15799.9	15803.8	15800.4	spline(k=1)	15987.8	15990.7	15992.9	15997.1	15999	linear	15870.6	15879.7	15882.3	15881.9	15883.2	linear
N,N,N-trimethyl-alanylproline betaine (TMAP)	15141.4	15123.3	15120.4	15122	15125.3	spline(k=2)	15067.5	15046.3	15050.1	15054.2	15042.4	spline(k=4)	15071.4	15074.5	15076.7	15077	15081.4	linear	14984.7	14987.3	14991	14986	14991.2	linear
3-formylindole	16724.4	16729.7	16732.9	16730.9	16736.4	linear	16663.7	16648.5	16652.1	16656.3	16660.6	spline(k=1)	16667.3	16673.6	16679.1	16677.9	16683.1	linear	16474.9	16483.3	16487.2	16486.7	16488.4	linear
gamma-glutamylcitrulline*	16996.3	16996.7	16997.4	16998.5	17002.4	linear	16780.7	16781.3	16785	16789.3	16792.7	linear	16902	16907.6	16908	16912.1	16915.8	linear	16813.2	16822.7	16827.8	16827.1	16829.4	linear
glycine conjugate of C10H14O2 (1)*	15844.1	15838.8	15841.4	15844	15846.9	spline(k=1)	15748.8	15747.9	15751.4	15753.2	15756.1	linear	15801.7	15805.4	15809.3	15812.2	15815.3	linear	15672.9	15677.5	15682.6	15685	15688.7	linear
glutamine conjugate of C7H12O2*	13587.9	13549.1	13550.5	13533.5	13538.6	spline(k=3)	13541.4	13506	13507.5	13511	13511.8	spline(k=1)	13538.1	13544.5	13550.1	13555.3	13555	linear	13435.9	13438.3	13442.4	13444.2	13449.9	linear
glutamine conjugate of C6H10O2 (1)*	16059.3	15990	15988.7	15991	15991.9	spline(k=2)	16008.7	15980.2	15981.1	15985	15983.5	spline(k=1)	16013	16019.9	16024.5	16028.8	16031.2	linear	15901.6	15904.4	15906.9	15908.6	15913.1	linear
glutamine conjugate of C6H10O2 (2)*	16010.6	15964.9	15964.5	15959.7	15963.6	spline(k=3)	15920.2	15881.1	15881.1	15886.2	15886.3	spline(k=1)	15963.5	15967.7	15970.2	15974.9	15979.5	linear	15851.3	15859.7	15863.1	15866	15870	linear
sphingomyelin (d17:1/14:0, d16:1/15:0)*	16244.7	16221.4	16221.9	16225.8	16229	spline(k=1)	16191.9	16142.9	16147.1	16150.5	16153.3	spline(k=1)	16191.5	16195.1	16197.5	16197.9	16201.1	linear	16074.4	16064.8	16064.7	16070.5	16069.9	spline(k=2)
tetradecadienoate (14:2)*	16930	16913	16916.1	16919.5	16914	spline(k=1)	16850.7	16837.8	16842.7	16844.4	16849.4	spline(k=1)	16868.8	16872.4	16877.5	16879.9	16884.9	linear	16750.9	16749.9	16749.9	16754.8	16756.8	linear
N-carbamoylvaline	11954.5	11890.3	11891.1	11895.8	11899.4	spline(k=1)	11927.3	11931.1	11935	11935.2	11933.7	linear	11911.4	11916.9	11920.9	11923.5	11927.3	linear	11832.5	11840.7	11843.8	11848.3	11851.9	linear
8-methoxykynurenate	10537.5	10539.9	10539	10538.4	10540.2	linear	10406.7	10408.5	10412.3	10414.8	10411.8	linear	10509	10513.4	10513	10516.7	10519.8	linear	10428	10436.5	10436.2	10436.9	10441.6	linear
3-amino-2-piperidone	15437.8	15441	15443.4	15440.9	15446.3	linear	15321.1	15290.8	15297.2	15302.4	15306.3	spline(k=1)	15394.6	15388.9	15392.6	15396	15400.6	spline(k=1)	15201.1	15216.5	15218.9	15223.9	15228.6	linear
N,N-dimethylalanine	16675.9	16561.1	16562	16565.1	16569.9	spline(k=1)	16519.5	16529.3	16533.4	16537.6	16541	linear	16625.5	16631.3	16624.1	16625.8	16630.5	linear	16504.4	16513.2	16507.6	16509.2	16509.4	linear
3-indoleglyoxylic acid	16216.4	16208	16210.6	16211.2	16214.3	spline(k=1)	16172.2	16161.8	16165.5	16166	16162.7	spline(k=1)	16159.9	16165.2	16161.3	16157.6	16162.4	spline(k=3)	16055.8	16063.2	16068	16068.5	16070.2	linear
ethyl beta-glucopyranoside	16145.5	16137	16140.9	16144.2	16144.9	spline(k=1)	16032.7	16038.8	16043.2	16044.6	16048.1	linear	16091.6	16082.6	16079	16084.4	16086.9	spline(k=2)	15941.6	15949.8	15953.5	15956.7	15957.6	linear
ascorbic acid 3-sulfate*	16518.8	16460.7	16455.8	16456.7	16459.7	spline(k=2)	16467.1	16471.3	16475.8	16477.1	16473.9	linear	16456.9	16463.8	16462.7	16449.7	16459.6	spline(k=3)	16339.1	16339.7	16342.9	16346.4	16350.1	linear
6-bromotryptophan	16905.9	16856.8	16857.7	16858.2	16858.5	spline(k=1)	16843.3	16847.3	16847.6	16852.6	16856.4	linear	16835.7	16841	16844.2	16848.5	16851.7	linear	16724.8	16729.5	16733.2	16736.7	16734.7	linear
delta-CEHC	15773.5	15779.5	15779.2	15783.9	15787	linear	15698.5	15703.5	15704.4	15709.9	15710.2	linear	15721.9	15728	15727.6	15733.3	15729.5	linear	15557.8	15571.1	15576.5	15570.6	15577.2	linear
N6,N6-dimethyllysine	16492	16471.7	16475.7	16481.1	16484.9	spline(k=1)	16435.5	16443.9	16436.9	16441.4	16445.8	linear	16445.8	16452.4	16456.7	16461.8	16466.4	linear	16311.4	16316.5	16319.1	16319.6	16323.2	linear
1-carboxyethylphenylalanine	16158.2	16084.4	16088.9	16088.3	16092.1	spline(k=1)	15614.6	15598.6	15580.3	15579.6	15581.5	spline(k=3)	16092.7	16071.1	16072.1	16072.1	16072.9	spline(k=1)	16000.6	16010.5	16010.6	16014.4	16016.2	linear
1-carboxyethylvaline	13222.6	13216.9	13220.3	13210.1	13212.1	spline(k=3)	12842.5	12822.1	12813.8	12817.8	12822.4	spline(k=2)	13142.9	13127.8	13132.2	13132.4	13135.6	spline(k=1)	13073.9	13073.4	13068.8	13071	13072.2	spline(k=2)
1-carboxyethylleucine	10956.4	10963.3	10967.5	10965.5	10967.5	linear	10610.8	10581.4	10538.4	10542.5	10545.7	spline(k=2)	10908.8	10897	10888.4	10891.7	10895.1	spline(k=2)	10860.7	10861.6	10863.5	10866.8	10869.5	linear
1-carboxyethylisoleucine	10528.9	10519	10523.5	10522.8	10526.5	spline(k=1)	10324	10316.2	10297.5	10301.9	10305.3	spline(k=2)	10488	10481.8	10480.7	10483.5	10484.5	spline(k=2)	10402.1	10408.5	10411.6	10416	10419.6	linear
dodecadienoate (12:2)*	17197.4	17164.1	17167	17166.1	17161	spline(k=4)	17109.8	17116.5	17121.2	17126.7	17131	linear	17132.7	17138.6	17143.4	17147.3	17152.3	linear	17007.2	17012.2	17007.8	17012.1	17015.2	linear
indoleacetoylcarnitine*	15633.3	15639.1	15643.2	15644.6	15634.9	linear	15585.3	15591.6	15585.8	15589.5	15591.8	linear	15577.9	15575.6	15578.7	15582.3	15586	spline(k=1)	15468.4	15476.7	15481.4	15484.4	15484.9	linear
N-acetyl-isoputreanine	17050.5	17055.9	17058.6	17062.5	17066.6	linear	16978.4	16962.3	16966	16970	16969.8	spline(k=1)	16992.5	16999.9	16994.5	16995.7	16998.1	linear	16859.8	16868.3	16870.3	16873.1	16878.7	linear
glucuronide of piperine metabolite C17H21NO3 (4)*	10352.4	10361.7	10364.2	10367.8	10371.1	linear	10230.4	10221.9	10220.9	10219.7	10220.5	spline(k=3)	10295.8	10300.5	10287	10278.5	10278.9	spline(k=3)	10234.9	10242.8	10246.2	10249.7	10251	linear
2-naphthol sulfate	16432.9	16421.8	16425.9	16428.3	16429.2	spline(k=1)	16368.1	16369	16372.3	16375.6	16372	linear	16368.7	16364.2	16360.5	16362.1	16367.6	spline(k=2)	16240.5	16246.9	16250.6	16253.9	16256.5	linear
4-ethylcatechol sulfate	13714.1	13717.5	13720	13712	13712.5	spline(k=3)	13547.2	13529.6	13532.9	13526.8	13533.1	spline(k=3)	13662.9	13660.3	13663	13665.7	13670.5	spline(k=1)	13538.4	13543	13544.1	13545.9	13549.9	linear
11beta-hydroxyandrosterone glucuronide	15789.9	15721.3	15724.6	15720.9	15719.9	spline(k=4)	15692.5	15695.8	15697.5	15699.4	15699.2	linear	15718.4	15724.8	15728.9	15729.9	15730.6	linear	15621.3	15621.8	15621	15625.3	15629.2	linear
N2-acetyl,N6,N6-dimethyllysine	14228.1	14231	14235	14238.6	14242.2	linear	14187.5	14189.3	14193.1	14196.6	14200.1	linear	14182.2	14189	14186.7	14191.6	14193.3	linear	14059.1	14054.7	14058.9	14063.1	14067.4	spline(k=1)
N2-acetyl,N6-methyllysine	15399.3	15404.1	15408.5	15411	15414.8	linear	15352.9	15350.4	15356.1	15358.5	15363.5	spline(k=1)	15349.3	15349	15347.4	15349.5	15353.5	linear	15223.9	15218.6	15222.2	15226.9	15231.4	spline(k=1)
deoxycholic acid glucuronide	16563.5	16572.9	16574.6	16578.3	16580.8	linear	16420.7	16423.5	16423.8	16415.2	16417.1	spline(k=3)	16502.7	16505.6	16509.5	16513.3	16516.9	linear	16392.3	16393.2	16390	16393.4	16397.1	spline(k=2)
4-allylcatechol sulfate	15023.8	15023.7	15023.9	15026.2	15017	spline(k=4)	14966.1	14973.4	14973.6	14975.6	14979.8	linear	14968.9	14969.7	14974.7	14976.5	14981.7	linear	14812	14818.4	14819.3	14822.4	14825.8	linear
lithocholate sulfate (1)	13778.5	13784.5	13786.8	13787.5	13787.5	linear	13749.7	13756.5	13755.1	13759.6	13763.9	linear	13742.7	13750.4	13755	13759.2	13762.6	linear	13630.3	13634.7	13635.2	13633.5	13634.1	linear
3-hydroxyhexanoylcarnitine (1)	16270.4	16225	16226.9	16227.4	16230	spline(k=1)	16223.3	16209	16213.2	16216.5	16216.7	spline(k=1)	16215.8	16219.8	16224.4	16225.5	16231.2	linear	16084.9	16087.1	16090.3	16091.3	16097.1	linear
2-ketocaprylate	13898.1	13877.2	13874.7	13877	13880.6	spline(k=2)	13825.2	13827.6	13830	13831.9	13834.8	linear	13851.8	13851.4	13844.8	13846.8	13850.8	spline(k=2)	13770.2	13778.3	13781.7	13784.7	13788.3	linear
2,6-dihydroxybenzoic acid	16155.9	16059.2	16063.2	16064.3	16060.4	spline(k=1)	16080.3	16068.3	16060.9	16061.4	16065.2	spline(k=2)	16112.8	16115.9	16118.8	16121.9	16121.7	linear	15842.6	15851.4	15852.2	15844.7	15845.4	linear
2,3-dihydroxy-5-methylthio-4-pentenoate (DMTPA)*	15584.8	15537	15541.7	15543	15545.9	spline(k=1)	14923.9	14926.4	14930.5	14929	14928.9	linear	15530.8	15519.7	15523.7	15522.7	15525.4	spline(k=1)	15405.5	15411.4	15413.7	15407.3	15412	linear
Fibrinopeptide A (2-15)**	16871.6	16851.5	16855.6	16858.5	16858.7	spline(k=1)	16489	16490.3	16490.2	16492.7	16487.7	linear	16801.2	16808.4	16812.7	16817.5	16822.8	linear	16704.3	16702	16696.9	16701.8	16694	spline(k=4)
Fibrinopeptide B (1-13)**	16601.1	16592.4	16593.6	16597.7	16600.3	spline(k=1)	16300.2	16305.4	16301.4	16304.7	16308.4	linear	16534	16537	16541.1	16540.7	16545.2	linear	16424.9	16425.4	16419.3	16425.1	16430.2	spline(k=2)
Fibrinopeptide B (1-12)**	17329	17315.3	17313.3	17317.1	17321.4	spline(k=2)	17269.2	17266.3	17269.1	17274.1	17278.4	spline(k=1)	17248.9	17248.9	17242.7	17245.1	17243	spline(k=2)	17161.1	17159.8	17162.6	17166	17161.8	linear
Fibrinopeptide B (1-11)**	16767.7	16736.7	16733.3	16736.4	16740.1	spline(k=2)	16695.8	16703.2	16703.2	16706.4	16707.5	linear	16698.5	16704.6	16708	16711.4	16714.5	linear	16615.4	16619.5	16622.6	16624.5	16623.5	linear
Fibrinopeptide B (1-9)**	17190.6	17119.4	17118.3	17122.4	17124.8	spline(k=2)	16817.5	16799.8	16799.4	16800.8	16782.9	spline(k=4)	17118.6	17098.4	17100.9	17103.8	17108.6	spline(k=1)	16996.6	16988	16969.5	16973.8	16978.2	spline(k=2)
hydroxypalmitoyl sphingomyelin (d18:1/16:0(OH))**	16695.3	16689.7	16693.1	16696.5	16699.5	spline(k=1)	16651.6	16625.6	16629.8	16633.8	16630.9	spline(k=1)	16624.2	16629.1	16632.8	16633.3	16629.2	linear	16521	16521.2	16521.7	16526.3	16528.8	linear
tetradecadienedioate (C14:2-DC)*	15404.7	15362.2	15359.4	15360.3	15354.5	spline(k=4)	15341.5	15329	15334.2	15339.6	15344.4	spline(k=1)	15348	15354.5	15359.2	15362	15362	linear	15258.8	15267	15270.7	15270.4	15274.4	linear
pregnenetriol sulfate*	14534.4	14518.6	14518.8	14522.3	14527.5	spline(k=1)	14496.1	14484.7	14489	14489.6	14486.8	spline(k=1)	14477.8	14481	14486.4	14490.3	14492.4	linear	14361.6	14371.1	14375	14377.7	14380.2	linear
pregnenetriol disulfate*	15404	15370.3	15373.9	15377.8	15382	spline(k=1)	15346	15352.8	15356.3	15358.8	15356.4	linear	15332.9	15339.7	15344.5	15348.6	15351.3	linear	15200	15204.8	15208.8	15209.5	15212.3	linear
eicosenedioate (C20:1-DC)*	15979.6	15943.1	15947.2	15949.1	15951.5	spline(k=1)	15902.5	15900.6	15896	15893.7	15898.6	spline(k=3)	15904.5	15912.3	15912.9	15916.9	15918	linear	15765.9	15773.2	15776.9	15780.8	15784.3	linear
hydroxy-N6,N6,N6-trimethyllysine*	16138.1	16057.9	16065	16058	16059.9	spline(k=1)	16001.9	16008.6	16012.9	16017.6	16007.9	linear	16092	16091.8	16096.4	16094.6	16101	linear	15935.1	15941.2	15940.7	15936.2	15939.1	linear
succinoyltaurine	16381.8	16387.1	16389.9	16390.9	16396	linear	16316.6	16321.9	16317.6	16314.7	16316.7	linear	16320.6	16323.8	16324.6	16326.4	16330.1	linear	16190.8	16184.8	16187.6	16188.4	16190.1	spline(k=1)
3,5-dichloro-2,6-dihydroxybenzoic acid	16684	16606.7	16608.8	16611.2	16612.9	spline(k=1)	16639	16629	16628.3	16633.6	16633.4	spline(k=2)	16595.6	16600	16604.6	16605.4	16608.8	linear	16500.2	16495.9	16497.3	16499.4	16501.7	spline(k=1)
metabolonic lactone sulfate	16794.6	16770.3	16772.3	16774.7	16778.1	spline(k=1)	15948.2	15883.5	15884.8	15888.8	15892.9	spline(k=1)	16729.8	16709.7	16708.8	16714.1	16716.1	spline(k=2)	16622	16626.3	16629.4	16625.5	16620.6	linear
2-hydroxy-4-(methylthio)butanoic acid	15899.6	15899	15900.1	15897.8	15899.1	linear	15668.3	15646.1	15650.2	15652.2	15655.2	spline(k=1)	15842.9	15842.4	15846.9	15849.7	15851.6	linear	15692.3	15696.8	15700.9	15701.6	15705.7	linear
branched chain 14:0 dicarboxylic acid**	13935.7	13943.2	13946.5	13950.3	13950.2	linear	13714.1	13720.8	13723.7	13725.9	13722.7	linear	13877.6	13871.3	13872.6	13876.9	13881.8	spline(k=1)	13667.2	13672.8	13677.6	13678.1	13684.5	linear
pentose acid*	15175.8	15143.5	15146.4	15147.8	15147.9	spline(k=1)	15105.1	15110.2	15111.6	15105.9	15104.9	linear	15136.9	15141.1	15144.4	15148.3	15149.7	linear	14874.4	14871.8	14874.4	14873.2	14876.1	spline(k=1)
1-methyl-5-imidazolelactate	15756.5	15760.8	15765.3	15758.5	15761.4	linear	15619.5	15612.6	15611.2	15612.7	15616.9	spline(k=2)	15703.2	15706.8	15710.2	15714.9	15717.6	linear	15569.1	15571.8	15576.8	15579.7	15583.6	linear
(2 or 3)-decenoate (10:1n7 or n8)	15565.4	15531.9	15535.3	15535.6	15531.7	spline(k=4)	15458.3	15459.8	15465.7	15471.6	15476	linear	15517.7	15520.8	15526.1	15529.4	15534.7	linear	15417.4	15424.6	15420.6	15423.8	15425.5	linear
S-carboxyethylcysteine	16618.3	16627.7	16633.6	16634.9	16631.8	linear	16567.9	16557.5	16561.1	16565.8	16560.3	spline(k=1)	16561.8	16561.3	16564.9	16567.9	16571.4	linear	16434.8	16446.1	16451.3	16445.5	16448.2	linear
branched-chain, straight-chain, or cyclopropyl 10:1 fatty acid (1)*	15298.8	15260.9	15245.7	15248.5	15253	spline(k=2)	15231.5	15181.4	15184	15189.2	15189	spline(k=1)	15240.7	15247.9	15252.5	15254.2	15260.1	linear	15096.9	15098	15097.8	15092.2	15097.7	spline(k=3)
3-bromo-5-chloro-2,6-dihydroxybenzoic acid*	16647.3	16646.6	16640.3	16644.3	16647	spline(k=2)	16611.2	16595.7	16596.7	16599.5	16600.8	spline(k=1)	16558.9	16565.5	16563.2	16568.1	16570.5	linear	16442.3	16441.5	16444.4	16446.7	16449.8	linear
branched-chain, straight-chain, or cyclopropyl 12:1 fatty acid*	16969.4	16953.1	16955.9	16959.1	16953.2	spline(k=1)	16903	16903	16908.5	16911.7	16916	linear	16912.8	16913.8	16918.6	16921.2	16924.9	linear	16786.9	16785	16787.3	16792.2	16792.7	linear
decadienedioic acid (C10:2-DC)**	16042.3	16036.1	16032	16031.3	16026.3	spline(k=4)	15969.9	15970.1	15974.5	15975.9	15981.4	linear	15967.5	15968.7	15972.1	15975.2	15978.2	linear	15843.1	15848.7	15853.6	15856.7	15860.3	linear
deoxycholic acid 12-sulfate*	13466.8	13476.7	13477.3	13478.3	13475.8	linear	13434.3	13440.5	13437.6	13440.5	13438.4	linear	13431.7	13438.2	13442	13445.9	13449	linear	13343.7	13345.9	13349.5	13350.8	13353.8	linear
cis-3,4-methyleneheptanoate	16767.7	16771.9	16775.3	16779.1	16779.8	linear	16629.3	16613.9	16617.7	16612.5	16616.2	spline(k=3)	16713.7	16713.7	16718.4	16720.4	16722.4	linear	16605.4	16587.6	16589.1	16592.2	16590.5	spline(k=1)
N-acetyl-2-aminoadipate	16765.2	16748.7	16751.4	16754.1	16758.7	spline(k=1)	16149.8	16152.7	16157	16158.5	16158	linear	16684.8	16691.7	16694.5	16698.2	16703	linear	16579.6	16574.2	16579.2	16583.4	16586.4	spline(k=1)
4-chlorobenzoic acid	16832.5	16837.7	16830.3	16833.9	16838.3	spline(k=2)	16791.1	16796	16800.8	16803.4	16799.9	linear	16772.5	16775.2	16773.7	16775.8	16776.1	linear	16670.3	16687.3	16691.7	16695.2	16697.6	linear
2,4-di-tert-butylphenol	17304.6	17229.1	17233.4	17233.6	17238.5	spline(k=1)	17259.4	17264.6	17265.4	17270.3	17270.2	linear	17255.7	17263.9	17265.9	17270.2	17275.4	linear	17121.1	17120.1	17120.9	17121.4	17119.6	linear
3-hydroxyoctanoylcarnitine (1)	17522.5	17505	17507	17511.9	17502.6	spline(k=4)	17287.8	17266.8	17272.2	17272.4	17268	spline(k=1)	17464.4	17460.1	17463.2	17463.8	17469.7	spline(k=1)	17338.2	17336.3	17338.5	17340.6	17346.2	linear
3-hydroxyoctanoylcarnitine (2)	17436.3	17433.7	17433.1	17438.5	17427	spline(k=4)	17243.4	17224.9	17231.5	17230.6	17227.8	spline(k=1)	17377.3	17377	17381	17379.9	17387.2	linear	17250.7	17246.3	17249.6	17253.8	17258.8	spline(k=1)
cis-3,4-methyleneheptanoylglycine	16208.2	16214.3	16218.5	16219.6	16224.6	linear	16164.9	16167.3	16166.2	16171.4	16163.6	linear	16152.2	16149	16145.3	16150	16151.1	spline(k=2)	16040.2	16037.5	16042.7	16044.8	16045.2	spline(k=1)
bilirubin degradation product, C16H18N2O5 (1)**	12285.7	12292.5	12297.2	12301.4	12303.7	linear	12256.5	12256.5	12261.1	12261.1	12265.8	linear	12255.4	12257	12261.6	12265.6	12270.4	linear	12141.5	12148	12152.2	12151.7	12153.7	linear
bilirubin degradation product, C16H18N2O5 (2)**	15136.8	15144.7	15148.5	15152.8	15155.4	linear	15090.4	15082.1	15086.8	15090.4	15094.3	spline(k=1)	15090.8	15094.1	15098.2	15102.2	15100.9	linear	14961.4	14971.7	14975.7	14974.9	14973.1	linear
bilirubin degradation product, C17H18N2O4 (1)**	17075.1	17084.3	17083	17087.2	17092	linear	17005	17006	17009.7	17011.7	17015.5	linear	16994.7	17001.4	17006.1	17008.9	17012.4	linear	16907.7	16920.9	16921.6	16919.1	16920	linear
bilirubin degradation product, C17H18N2O4 (2)**	17217.8	17227.9	17225.4	17229.2	17233.7	linear	17160.1	17160.5	17164.4	17165.6	17170	linear	17143.5	17149.9	17154.5	17156.2	17159	linear	17042.6	17056.2	17056.2	17053.2	17052.5	linear
bilirubin degradation product, C17H18N2O4 (3)**	17148.8	17159	17156.5	17160.3	17165.1	linear	17098.9	17102.6	17107	17108.6	17112.9	linear	17068.8	17075.4	17079.9	17080.7	17082.8	linear	16976.4	16989.8	16991.5	16989.9	16990.3	linear
bilirubin degradation product, C17H20N2O5 (1)**	16596.7	16608	16611.9	16615.3	16617.2	linear	16545.6	16545.7	16551.2	16554.2	16559.1	linear	16531.4	16534.3	16537.1	16539.2	16539.6	linear	16429.7	16439.3	16443	16442.3	16435.6	linear
bilirubin degradation product, C17H20N2O5 (2)**	17053.3	17066	17068.4	17071.6	17074.9	linear	17006.8	17008.9	17015.2	17018.7	17022.8	linear	16991.7	16995	16997.7	17000.6	17004	linear	16888.7	16896.5	16900	16901.5	16899.9	linear
tetrahydrocortisol glucuronide	16192	16168.6	16169.2	16159.1	16157.9	spline(k=4)	15833	15839.5	15840.2	15840.6	15831.2	linear	16143.9	16155.4	16158.6	16163.2	16165.8	linear	16012.5	16019.1	16020.9	16019.6	16008.2	spline(k=4)
bilirubin degradation product, C16H18N2O5 (3)**	12060	12066.6	12070.3	12072.4	12076.3	linear	12018.4	12020.5	12025.6	12025.8	12030.5	linear	12027	12029.8	12034.5	12037.6	12039.9	linear	11904.3	11902.6	11906.8	11906.6	11911.5	linear
bilirubin degradation product, C16H18N2O5 (4)**	13129.7	13138.3	13141.9	13143.3	13142.5	linear	13086.3	13088.6	13093.4	13093.2	13096.7	linear	13095.7	13098	13102.3	13106.3	13109.2	linear	12969.5	12980.2	12984.4	12986.6	12989.4	linear
N,N-dimethyl-pro-pro	15420.4	15346.6	15349.7	15352.9	15355.4	spline(k=1)	15372.3	15370.3	15373.6	15375.9	15362	spline(k=4)	15348.3	15354.9	15353.4	15347	15349.4	linear	15257.4	15264.2	15267.5	15264	15268.9	linear
oxindolylalanine	16364.7	16358.2	16362.1	16364.3	16366.8	spline(k=1)	16309.4	16310	16314.5	16314.5	16317.7	linear	16321.6	16325.2	16328.9	16332.8	16335.9	linear	16202.9	16213.1	16216.5	16220.5	16223.5	linear
tetrahydrocortisone glucuronide (5)	16115.4	16094.1	16097.9	16096.6	16099.1	spline(k=1)	15681.5	15644.2	15647.6	15650	15642.4	spline(k=4)	16058.7	16066.8	16070.5	16073.1	16075.5	linear	15942.7	15943.9	15946.5	15949.4	15942.2	linear
perfluorohexanesulfonate (PFHxS)	13757.3	13686.8	13692.1	13682.3	13687.3	spline(k=3)	13712.6	13719.9	13725	13729.8	13732.6	linear	13707.3	13707.3	13702.4	13695.8	13698.1	spline(k=3)	13632.3	13637.2	13638.6	13640.7	13645.3	linear
trans-4-hydroxyproline	17136.5	17123.1	17127.5	17132.2	17137.3	spline(k=1)	17058	17059.5	17064.6	17068.6	17068.3	linear	17081.9	17085.4	17088.7	17080	17080.6	linear	16911.6	16922	16926	16925.4	16924.6	linear
allantoin	16888.9	16776.7	16780.8	16781.6	16784.2	spline(k=1)	16571	16577.9	16582.2	16586.5	16586.7	linear	16821.1	16821.8	16824.8	16828.4	16831.9	linear	16698.7	16708.7	16714.3	16716.3	16720.4	linear
xanthine	17223.7	17148.3	17147.1	17151.5	17147.3	spline(k=2)	17025.4	17001	17000.9	17005.3	17003.7	spline(k=2)	17153.1	17151.7	17153.2	17148.7	17151.9	spline(k=3)	17018.9	17016	17019.7	17019.8	17024.2	spline(k=1)
5-oxoproline	17076.7	17065.9	17067.9	17070.3	17074.1	spline(k=1)	17031.2	17026.1	17031	17029.1	17031	spline(k=1)	17025.4	17030.7	17026.9	17027.9	17032.2	linear	16878.4	16889.5	16894	16898.5	16895.7	linear
picolinate	14565.4	14554.2	14557	14560.6	14565.1	spline(k=1)	14524	14531.2	14534	14538.3	14539.4	linear	14508.5	14514.2	14516.7	14519.2	14522.6	linear	14417.1	14423	14423.5	14427.4	14428.6	linear
sarcosine	16030.1	16033.1	16037.5	16038.4	16041.5	linear	15975.9	15981.7	15985.9	15987.5	15992.3	linear	15966.3	15971.9	15975	15978.4	15981.2	linear	15863.4	15870.7	15876.2	15878.6	15882.6	linear
pantothenate	16694.6	16690.1	16694.5	16698	16702.6	spline(k=1)	16646.7	16655.5	16656.1	16660.4	16661.3	linear	16639.4	16637.7	16641.3	16644.2	16647.3	linear	16432.4	16442.2	16445.4	16447.5	16451.2	linear
pipecolate	16747.3	16755.2	16758.3	16761.9	16764	linear	16694.3	16689.6	16692.5	16696.1	16699.2	spline(k=1)	16698.1	16703.7	16707.8	16711.2	16715.7	linear	16381.5	16379.5	16382.9	16385.5	16387.2	spline(k=1)
glycerate	17189.4	17182.9	17185	17172.9	17167.8	spline(k=4)	17097.6	17105.2	17110	17115.6	17121.6	linear	17144	17141.7	17138.6	17142.4	17146.9	spline(k=2)	16966.8	16975.6	16979.9	16984.8	16989.7	linear
3-ureidopropionate	16894.8	16892	16895.8	16894.3	16898.3	spline(k=1)	16830.2	16826.8	16825.4	16821.6	16825	spline(k=3)	16837.8	16832.5	16833.2	16831.9	16836	spline(k=3)	16713	16722.1	16726.4	16723.9	16719.7	linear
N-acetylleucine	16078.8	16084.1	16086.9	16086.3	16089.7	linear	15882	15851.9	15854	15857.8	15857.7	spline(k=1)	16025.4	16032.6	16032.9	16033.3	16034.3	linear	15924.6	15927.6	15931.5	15929.3	15929.5	linear
N-acetylmethionine	17122.3	17047.8	17037.2	17039.7	17041.5	spline(k=2)	17065	17052.3	17055.6	17057.4	17037.7	spline(k=4)	17038.8	17048.6	17052.3	17055.4	17060.1	linear	16933.6	16937	16941.7	16937.8	16940	linear
N-acetylvaline	16650.5	16614.6	16618	16621.5	16623.5	spline(k=1)	16498.3	16495.6	16498.9	16501.5	16501.1	spline(k=1)	16600.4	16601	16602.6	16602.2	16607	linear	16484.4	16487.9	16492.9	16479.6	16483.5	spline(k=3)
erucate (22:1n9)	17393.1	17385.5	17385.9	17381.5	17383.5	spline(k=3)	17334.6	17301.7	17304.6	17308.2	17311.5	spline(k=1)	17328.9	17334.5	17338.6	17340	17345.3	linear	17200.4	17208	17210.8	17211.8	17215.2	linear
bilirubin (Z,Z)	17237.7	17247.1	17243.3	17246.5	17250.8	linear	17118.9	17124.6	17129.4	17130.8	17134.1	linear	17166.3	17165.6	17169.9	17173.6	17177.6	linear	17040.1	17047	17048.8	17052.9	17056.6	linear
thyroxine	17074.2	17074.1	17077.2	17082.2	17085.8	linear	17030.7	17036.8	17039.9	17042.8	17048.6	linear	17018	17020.5	17024	17028.5	17033	linear	16885.1	16888.3	16891.8	16896.5	16901.6	linear
gamma-glutamyltyrosine	16736.9	16736.7	16742	16738.9	16742.5	linear	16080.6	16049.3	16051.2	16044.1	16049.5	spline(k=3)	16684.3	16676.9	16681.4	16677.9	16681	spline(k=1)	16547.2	16554.7	16559.4	16550.3	16549.7	linear
alpha-tocopherol	16749.7	16661.4	16659	16660.5	16665.3	spline(k=2)	16705.6	16674.8	16679.4	16683.2	16678.8	spline(k=1)	16690.4	16686.6	16680	16682.1	16686.7	spline(k=2)	16516.4	16514.6	16516.8	16521.6	16518.8	linear
3-hydroxyisobutyrate	16823.9	16819	16816.9	16821.5	16824.7	spline(k=2)	16614	16596.2	16598.5	16603.5	16607.2	spline(k=1)	16745.3	16750.3	16752.5	16757.3	16760.9	linear	16632.8	16642.9	16642	16641.5	16645.7	linear
N-acetylalanine	16765.8	16709.4	16713.3	16715.4	16718.3	spline(k=1)	16519.8	16522.7	16526.7	16531.7	16527.5	linear	16704.2	16710.4	16713.8	16714.2	16720.2	linear	16578.3	16589.2	16591.8	16586.9	16589.6	linear
vanillylmandelate (VMA)	15800.3	15716.4	15719.4	15715.3	15717.4	spline(k=3)	15747.1	15695.7	15699.8	15702.5	15705.8	spline(k=1)	15740.5	15746.5	15749.3	15749.5	15747.2	linear	15590.3	15600.2	15602.8	15606.4	15606.7	linear
4-acetamidobutanoate	16080.3	16053.3	16056.2	16060.8	16062.6	spline(k=1)	16009.2	16014.6	16018	16021.3	16024.3	linear	16009.6	16015.3	16016.7	16018.5	16018.7	linear	15904.3	15913.9	15915.8	15908.7	15908.9	linear
3-aminoisobutyrate	16916.3	16911.7	16914.2	16916.1	16918.8	spline(k=1)	16845.6	16852.5	16851	16855.5	16854.7	linear	16852.3	16854.6	16849	16851.7	16851.8	spline(k=2)	16729	16737.2	16741.6	16740.5	16744.6	linear
3-hydroxy-3-methylglutarate	16466.6	16360.9	16361.8	16360.8	16358.6	spline(k=4)	16350.1	16334.2	16338.4	16342.6	16345.8	spline(k=1)	16409.2	16407.7	16413.2	16417.4	16420.1	linear	16284.3	16291.1	16294.7	16296.9	16300.8	linear
citrate	17012.1	16995.9	16997.5	16999.3	17002.6	spline(k=1)	16962.9	16964	16968.2	16970.7	16974.3	linear	16951.6	16954.3	16959	16961.8	16964.8	linear	16847.7	16850.2	16852.9	16855.2	16859.9	linear
2-aminobutyrate	17292.1	17293.1	17293.3	17295.3	17299.2	linear	17223	17176.8	17175.6	17169.1	17174	spline(k=3)	17202.8	17201.7	17198.7	17200.5	17198.3	spline(k=4)	17054.8	17049.4	17047.7	17051.8	17043.3	spline(k=4)
urate	16032.7	16022.5	16025.1	16025.8	16028.9	spline(k=1)	15336	15254.1	15255.4	15256.5	15258.7	spline(k=1)	15977.4	15976.9	15976	15976.9	15978.3	linear	15867.2	15859.3	15863.2	15864.1	15863.3	spline(k=1)
ursodeoxycholate	12911.5	12893.6	12889.1	12891.8	12895.6	spline(k=2)	12863	12868.5	12868.6	12869.8	12874.7	linear	12862.4	12856.7	12861.7	12866.4	12870.9	spline(k=1)	12765.7	12771.4	12774.9	12778.3	12774.2	linear
oleoyl ethanolamide	16980.6	16980.8	16982.7	16984.7	16986	linear	16829.9	16825	16823.3	16827.8	16829.1	spline(k=2)	16904.7	16901	16907.6	16904.8	16908.5	spline(k=1)	16776.4	16772.1	16774.8	16776.9	16779.8	spline(k=1)
gamma-glutamylglutamine	17111.1	17097.7	17101.2	17080.1	17075.8	spline(k=4)	16919	16925.3	16928.7	16934.3	16935	linear	17023.4	17032.7	17032.6	17034.1	17035.5	linear	16935.4	16942.3	16946	16943.1	16932.8	spline(k=4)
4-hydroxyphenylpyruvate	17313.6	17320.7	17324.2	17326.2	17328.2	linear	16936.4	16938.9	16943.3	16943	16946.3	linear	17264.9	17270.1	17269.9	17264	17268.2	linear	17123	17133.2	17138.8	17141	17144.4	linear
butyrate/isobutyrate (4:0)	16340.6	16336.6	16340.1	16333.6	16335.3	spline(k=3)	16302	16307.5	16302.2	16306	16308.3	linear	16291.2	16295.9	16298.5	16296.2	16300.1	linear	16149.4	16158.7	16152	16154.3	16154.1	linear
N-acetylneuraminate	16586.8	16534.7	16538.3	16540.7	16542.8	spline(k=1)	16533	16523	16524.7	16513.3	16492.9	spline(k=4)	16497	16482.6	16487	16488.2	16492.4	spline(k=1)	16348.1	16352.1	16355.5	16346.7	16351.5	linear
creatine	16340.6	16323.6	16326.9	16319.8	16323	spline(k=3)	16218.6	16196.6	16195.3	16199	16201	spline(k=2)	16282.1	16277.6	16279.9	16280.7	16286.2	spline(k=1)	16139.1	16145.9	16139.2	16140.7	16141.4	linear
dihomo-linoleate (20:2n6)	16900.8	16906.5	16911.1	16909.3	16905.3	linear	16845	16845.1	16847	16852.3	16857.1	linear	16819.1	16821.2	16825.5	16827.9	16833	linear	16717.7	16712.5	16712	16716.5	16719	spline(k=2)
gamma-glutamylhistidine	16979	16960.4	16962.2	16959.2	16956.5	spline(k=4)	16914	16909.1	16912.2	16908.7	16913.5	spline(k=3)	16923.9	16931	16934.4	16937.1	16941	linear	16806.8	16812.5	16816.5	16811.1	16816.4	linear
2-hydroxystearate	17209.4	17179.3	17184.2	17186.4	17186.7	spline(k=1)	17151.9	17159.4	17162.6	17166	17169.3	linear	17145.8	17148.1	17151.6	17147.2	17152.3	linear	17017.6	17013.1	17017.3	17021.8	17026	spline(k=1)
N1-methyladenosine	16701.5	16692	16697.8	16695.9	16701.6	spline(k=1)	16384.9	16387.5	16393.2	16397.9	16399.1	linear	16628.3	16629.2	16633.4	16637.9	16640.9	linear	16460.2	16472.6	16479.3	16483	16488.1	linear
glycerol	15693.7	15621.8	15621.2	15621	15617.6	spline(k=4)	15384	15313.8	15309	15308.6	15302.5	spline(k=4)	15624.8	15624.1	15629.2	15628.7	15631.1	linear	15506.2	15510.9	15511	15515.7	15519.3	linear
choline	16754.5	16753.4	16755.2	16758.4	16761.8	linear	16653.1	16659.5	16662.3	16664.1	16667.8	linear	16684.6	16691.5	16694.4	16698.8	16701.2	linear	16563.8	16573.4	16577.2	16579.1	16584.4	linear
gamma-glutamylleucine	15300.2	15301.8	15307.3	15297.1	15300.1	spline(k=3)	14875.6	14813	14810.7	14807.8	14805.6	spline(k=4)	15248.8	15237.7	15239.7	15243.3	15246.8	spline(k=1)	15135.3	15137.1	15139	15129.6	15130.5	spline(k=3)
3-methoxytyrosine	17138.4	17055.3	17053.7	17056.3	17059.2	spline(k=2)	17069.7	17027.9	17030.7	17033.2	17031.4	spline(k=1)	17084.7	17089.8	17093.7	17076.1	17082.2	spline(k=3)	16945	16952.1	16956.3	16956.5	16961.8	linear
cholate	15987.3	15982.3	15987.4	15990.8	15994	spline(k=1)	15915.2	15917.6	15920.8	15924.9	15927.7	linear	15922.6	15922.5	15924.3	15927.2	15928.8	linear	15797.3	15804.2	15803.9	15801.8	15805.4	linear
beta-hydroxyisovalerate	16559.1	16548.5	16550.9	16554	16557.4	spline(k=1)	16468.2	16453.3	16456.4	16460	16464.5	spline(k=1)	16502.9	16509.8	16512.1	16516.8	16509.2	linear	16376.3	16367.3	16369.4	16373.5	16376.9	spline(k=1)
palmitoyl ethanolamide	17460.6	17467	17469.1	17472.9	17476.3	linear	17342.7	17347.4	17350.3	17352	17357.3	linear	17385.7	17386.4	17390.9	17395.6	17400.4	linear	17271.5	17265.9	17261.5	17264.3	17268.4	spline(k=2)
N-palmitoyl-sphingosine (d18:1/16:0)	16803.2	16703.7	16700.7	16702.2	16698.2	spline(k=4)	16713.8	16692.9	16696	16699.1	16700.6	spline(k=1)	16727.2	16709.2	16704.6	16701.1	16707.2	spline(k=3)	16602.8	16596.9	16597.1	16600.8	16603.1	spline(k=1)
1-palmitoyl-2-oleoyl-GPE (16:0/18:1)	16518.9	16481.7	16483.6	16486.3	16489.2	spline(k=1)	16337.1	16338.2	16340	16335.1	16333.1	spline(k=4)	16461.9	16457.9	16460.5	16465	16468.6	spline(k=1)	16327.8	16323.3	16325.1	16328.9	16331.3	spline(k=1)
1-palmitoyl-2-linoleoyl-GPI (16:0/18:2)	16976	16936.6	16941.3	16942.5	16943.2	spline(k=1)	16739.3	16727.2	16713	16711.8	16712.7	spline(k=3)	16907	16900.1	16905	16907.1	16911.5	spline(k=1)	16772.3	16772.4	16776.2	16779.2	16782.3	linear
1-palmitoyl-2-linoleoyl-GPC (16:0/18:2)	17146.4	17078.1	17072.6	17075.7	17077.1	spline(k=2)	17097.3	17098	17101.1	17105.2	17101.3	linear	17079.5	17086.4	17088.1	17091.4	17095.5	linear	16955.9	16948.2	16950.6	16951.7	16954.8	spline(k=1)
stearoyl sphingomyelin (d18:1/18:0)	16775.1	16759.2	16753.4	16756.8	16759	spline(k=2)	16551.8	16474.7	16478.7	16480.5	16484	spline(k=1)	16707.5	16705.7	16710.5	16712.9	16716.7	linear	16598.4	16574.3	16572.5	16575.4	16578.7	spline(k=2)
1-palmitoyl-2-oleoyl-GPC (16:0/18:1)	16996.9	16970	16970	16972.6	16976.4	spline(k=2)	16938.1	16942.5	16942.1	16944.5	16944.6	linear	16940.3	16942.3	16942.8	16946.6	16949.1	linear	16809.7	16813.6	16817.3	16820.9	16824.4	linear
5,6-dihydrothymine	16629.8	16630.4	16632.4	16635.9	16638.5	linear	16369	16360.4	16352.9	16355.9	16360	spline(k=2)	16582.4	16578.6	16582.9	16584.8	16588.4	spline(k=1)	16438.2	16443.3	16448.3	16450.9	16454.2	linear
glycochenodeoxycholate	16746	16716.7	16720	16723.7	16728	spline(k=1)	16648.5	16635.9	16637.8	16640.2	16643.9	spline(k=1)	16696.2	16694.6	16696.9	16700.3	16704.6	linear	16582.3	16584.7	16587.8	16587.8	16591.6	linear
taurochenodeoxycholate	15722.3	15690.8	15693.6	15697	15701.3	spline(k=1)	15640.6	15620.8	15625.6	15627.6	15630.5	spline(k=1)	15673.2	15672.5	15677.3	15681.7	15686	linear	15552	15552.3	15556.1	15557.1	15561.5	linear
hypoxanthine	17135.4	17126.4	17109.5	17106.9	17109.9	spline(k=3)	17034	17023.5	17028.7	17033.3	17037.6	spline(k=1)	17089.3	17097.1	17101.2	17104.1	17100.9	linear	16975.9	16984.6	16973.5	16969.4	16973	spline(k=3)
9,10-DiHOME	12125.3	12089.3	12081.3	12077.8	12073.6	spline(k=4)	11969.9	11907.5	11912.2	11916	11917.5	spline(k=1)	12042	12049.1	12052.3	12051.9	12049.5	linear	11993.1	11990.7	11994.2	11998.9	12004.2	spline(k=1)
linoleate (18:2n6)	16583.4	16575.6	16578.4	16573.8	16569.9	spline(k=4)	16527.4	16526.9	16528.2	16534.1	16539.3	linear	16509.4	16511.5	16513.1	16517	16521	linear	16384.1	16378.7	16378.6	16384	16388.3	spline(k=2)
laurate (12:0)	16869.4	16819.7	16820.3	16821.2	16822.9	spline(k=1)	16792.8	16774.6	16780.7	16785.3	16790.5	spline(k=1)	16801.8	16808.1	16812.2	16811.3	16819	linear	16650.5	16654.3	16655.2	16658	16661	linear
quinolinate	17212.8	17171.6	17176.4	17176.5	17179.5	spline(k=1)	16658.1	16655.7	16655.3	16659.2	16661.4	spline(k=2)	17133.1	17120.3	17124.4	17123.5	17122	spline(k=1)	16996.2	17003.2	17007.1	17006.1	17002	linear
2-hydroxyhippurate (salicylurate)	15317.4	15299.4	15302.8	15301.4	15305.5	spline(k=1)	15263.9	15268	15271.7	15269.3	15272	linear	15270.7	15273.7	15277	15279.9	15282	linear	15103.6	15108	15112.2	15116.6	15120.9	linear
N6,N6,N6-trimethyllysine	16477.8	16487.8	16488.6	16482.9	16483.4	linear	16366.8	16371.1	16374.6	16378.4	16380.8	linear	16420.9	16420.7	16424.3	16429.2	16433.4	linear	16286.6	16274.4	16274.4	16272	16275.3	spline(k=3)
N-acetylputrescine	17300	17305.2	17309.5	17312.1	17315.7	linear	17225.4	17229.6	17233.9	17238.4	17239.9	linear	17232.9	17240.7	17244.2	17243.9	17246.5	linear	17100.6	17108	17106.6	17103.1	17100.8	linear
N-formylmethionine	16572	16490.1	16491.4	16495.3	16499.3	spline(k=1)	16488.9	16484.6	16486.4	16490.1	16489.3	spline(k=1)	16506.7	16513.8	16517.9	16521.7	16525.7	linear	16386.5	16396.2	16401.8	16401.9	16402.5	linear
azelate (C9-DC)	13191.1	13165.3	13169.5	13163	13164.8	spline(k=3)	13130.1	13122.5	13126.6	13128.8	13130.2	spline(k=1)	13138	13145.1	13144.9	13149.6	13153.8	linear	13045.5	13042.2	13047.3	13050.2	13049.7	spline(k=1)
eicosapentaenoate (EPA; 20:5n3)	16675.3	16662	16661	16664.8	16667.7	spline(k=2)	16623.9	16603.4	16606	16610.1	16613.3	spline(k=1)	16593.5	16588.9	16591.1	16590.7	16595.3	spline(k=1)	16395.5	16401.8	16405.9	16409.4	16412.7	linear
ethylmalonate	17205.8	17179.6	17183.4	17186.6	17189.9	spline(k=1)	17100.7	17096.8	17094.5	17098.7	17097.1	spline(k=2)	17116.9	17123.1	17126.5	17128.9	17130.4	linear	16994	16994.6	16997.9	16996.1	16998.8	linear
5-methylthioadenosine (MTA)	16694.2	16683.4	16687.7	16689.1	16694	spline(k=1)	16128.4	16098.4	16102.4	16105.7	16104.2	spline(k=1)	16611.1	16602.2	16600.8	16600.5	16600.1	spline(k=4)	16503.6	16512.2	16494.7	16492.5	16494.9	spline(k=3)
arachidonate (20:4n6)	17144.9	17128.5	17133.5	17137.4	17138.6	spline(k=1)	17087	17075.3	17077.8	17080.3	17083.6	spline(k=1)	17074.4	17078.4	17082.7	17077.9	17084.5	linear	16953.6	16944.1	16948.5	16945.7	16949.7	spline(k=1)
arginine	17471.3	17416.7	17422.1	17410.2	17414.9	spline(k=3)	17395.2	17400.8	17404	17406.1	17411.5	linear	17399.7	17406.4	17400.5	17406.9	17410.8	linear	17273.4	17270.5	17266.6	17271.9	17272.4	spline(k=2)
aspartate	16673	16658.5	16662	16665.2	16667.2	spline(k=1)	16426.1	16395.6	16398.9	16389.6	16374	spline(k=4)	16613.4	16607.4	16609.9	16613.4	16617	spline(k=1)	16483.7	16470.8	16472.1	16470.4	16475.5	spline(k=3)
3-(4-hydroxyphenyl)lactate	15844.9	15853.5	15855.6	15853.2	15855.5	linear	15193.8	15193.2	15196.7	15199.7	15200.6	linear	15783.5	15790.9	15792.9	15793.6	15792.7	linear	15681.4	15682.1	15687.1	15689.7	15694.4	linear
phenylpyruvate	16708.6	16712.7	16717.5	16721.1	16724.1	linear	16657.3	16660	16663.4	16667	16669.9	linear	16656.9	16666	16667.4	16664.8	16663.8	linear	16512.7	16517.9	16522.7	16527.1	16532	linear
biliverdin	15948.7	15939.4	15942.9	15946.5	15951.4	spline(k=1)	15883.7	15883.2	15887.6	15886	15890.3	linear	15889.2	15894.7	15899.3	15902.8	15905.8	linear	15782	15789.6	15794.4	15797.8	15801	linear
3-hydroxybutyrate (BHBA)	17627.1	17589.8	17593.4	17576.9	17580.6	spline(k=3)	17566.3	17550.5	17550.1	17554.9	17562.3	spline(k=2)	17568.7	17573.4	17573.2	17576.2	17580.6	linear	17426.2	17435.1	17438.6	17442.6	17441.3	linear
cholesterol	17027.8	16776.2	16768	16760.3	16761.8	spline(k=3)	16956.5	16908	16905.7	16909.4	16906.1	spline(k=2)	16958.4	16965	16961.9	16964.6	16967	linear	16850.6	16826.1	16820.1	16825	16826.7	spline(k=2)
choline phosphate	17026.6	17036.3	17041.1	17044.2	17041.5	linear	16857.1	16861.5	16854.7	16858.1	16860.1	spline(k=2)	16948.4	16935.4	16937.1	16939.6	16937.3	spline(k=1)	16837.1	16837	16838.3	16835	16840.7	spline(k=3)
cortisone	16482.5	16443.1	16446.8	16449.8	16448.5	spline(k=1)	16267.5	16245.5	16248.9	16251.9	16254.5	spline(k=1)	16426.4	16412.1	16416.9	16419.1	16423.7	spline(k=1)	16298.5	16306.3	16308.5	16313.1	16317.8	linear
creatinine	14498.4	14423.3	14426.5	14429.8	14432.5	spline(k=1)	14456.4	14448.2	14444.5	14447.3	14435.9	spline(k=4)	14441	14447	14450.6	14454.9	14456.9	linear	14335.9	14344	14349.3	14347	14349.7	linear
cystine	17095.3	17101.7	17099.3	17099.7	17101.6	linear	16873.6	16875.2	16877.1	16881.6	16885.6	linear	17038.4	17037	17041	17042.1	17038.1	linear	16930.8	16931.6	16926	16925.8	16934.5	spline(k=3)
deoxycholate	12860.9	12865.6	12870	12871.5	12876.4	linear	12822.9	12806.2	12799.8	12797.1	12795.6	spline(k=4)	12790.1	12799.2	12801.3	12805.3	12805.3	linear	12695.8	12704.6	12709.2	12713	12717.5	linear
cystathionine	10775.9	10740.7	10745.1	10743.9	10744.9	spline(k=1)	10584.1	10575.4	10577.9	10580.7	10579.4	spline(k=1)	10736.6	10734.4	10737.1	10739.5	10744.3	spline(k=1)	10670.8	10668.8	10668.5	10660.8	10664.1	spline(k=3)
fumarate	17279.8	17209.7	17192.8	17186.1	17174.6	spline(k=4)	17232.3	17203.6	17205.2	17209.2	17210.1	spline(k=1)	17226.8	17235.6	17236.5	17231.3	17239.3	linear	17103.1	17107.9	17112.7	17116.3	17113.5	linear
gamma-glutamylglutamate	15338.7	15311.8	15316.2	15314.3	15316.8	spline(k=1)	15165.5	15116.3	15111.8	15116.4	15117.6	spline(k=2)	15289.2	15283.7	15287.6	15284.6	15286.1	spline(k=1)	15201.2	15196.6	15199.6	15199.6	15198.8	spline(k=1)
gluconate	16168.7	16165	16168.5	16172.1	16174.2	spline(k=1)	16039.1	16037.9	16041.8	16045.1	16044	linear	16121.5	16112.7	16115.4	16117.1	16116.7	spline(k=1)	16007.9	16012.3	16014.1	16016.4	16021.5	linear
glutarate (C5-DC)	16983.8	16986	16986.5	16989.8	16992.4	linear	16937.8	16940.9	16944.8	16948.5	16951.8	linear	16909.6	16899.2	16892.2	16896.7	16899.9	spline(k=2)	16792.6	16800.6	16805.3	16808.7	16806.4	linear
glycine	17118.7	17109.8	17112.9	17115.6	17117.8	spline(k=1)	16621.6	16606.2	16604.4	16608.4	16599.9	spline(k=4)	17034	17035.1	17038.8	17042.2	17045.7	linear	16923.6	16929.5	16928.7	16932.4	16935.3	linear
glycocholate	16980.1	16970.2	16974.9	16978.7	16982.6	spline(k=1)	16861	16854	16857.6	16859.3	16863.2	spline(k=1)	16925.7	16912.4	16911.3	16913.8	16918.6	spline(k=2)	16802.9	16811.4	16816.6	16816.6	16819.4	linear
guanidinoacetate	15674.2	15648.5	15651.8	15655.4	15657.2	spline(k=1)	15458.9	15462.6	15466.9	15470.3	15473.5	linear	15615.7	15609.7	15611.5	15615.4	15620	spline(k=1)	15494.6	15495.5	15498.6	15502.4	15506.1	linear
S-1-pyrroline-5-carboxylate	17184.1	17178.6	17181.9	17175.5	17170.2	spline(k=4)	17116.6	17092.9	17093.5	17094.3	17098.6	spline(k=1)	17104.4	17104.2	17104.9	17109.2	17111.5	linear	16984.9	16990.8	16995	16998.5	16994	linear
histidine	17220.7	17220.4	17221	17226.2	17224.9	linear	16966.7	16966.6	16969.5	16972.5	16966.4	linear	17141.2	17149.7	17145.9	17151	17155.5	linear	17017.1	17010.7	17006.8	17009.5	17011.5	spline(k=2)
cortisol	17349.7	17322	17325.8	17329.1	17331.8	spline(k=1)	17207.4	17165.1	17166.7	17169	17171.5	spline(k=1)	17274.6	17269.4	17272.1	17275	17279.1	spline(k=1)	17182.3	17178.1	17180.2	17183.8	17188.7	spline(k=1)
hypotaurine	16825.1	16741.1	16713.4	16712	16710.2	spline(k=4)	16338.5	16294.8	16294.2	16295.3	16298.2	spline(k=2)	16764.6	16760.6	16761	16764.7	16766	spline(k=1)	16657.5	16663.6	16666.6	16669.4	16669.1	linear
myo-inositol	16609	16611.5	16613.8	16611.9	16614.9	linear	16564.9	16572.2	16573.5	16576.2	16546.9	spline(k=4)	16558	16563.9	16561.4	16565.9	16568.3	linear	16365	16372	16375	16369.7	16372.8	linear
isoleucine	16148.8	16153	16157	16157.6	16161.6	linear	15663.7	15591.9	15595.1	15596.8	15599.6	spline(k=1)	16082.6	16076.4	16071.7	16075.2	16078.5	spline(k=2)	15974.5	15976.8	15979.3	15977	15980.5	linear
2-aminoadipate	16136.6	16128.1	16121.3	16124	16126.4	spline(k=2)	15582.6	15512.7	15516.4	15519.6	15523	spline(k=1)	16069.9	16064.7	16069.2	16072.5	16077.8	spline(k=1)	15939.8	15931.2	15933.9	15937.5	15941	spline(k=1)
citrulline	16535	16541.4	16539.7	16544.3	16548.5	linear	16401.6	16402.2	16404.9	16407.8	16410.5	linear	16469.2	16473.5	16471.8	16476.5	16478.6	linear	16356.5	16369.8	16374.8	16377.7	16379.3	linear
leucine	15875.5	15833.1	15835.9	15834.6	15839.9	spline(k=1)	15446.1	15316.7	15313.7	15312.9	15313.9	spline(k=3)	15814.6	15817.1	15818	15819.1	15818.4	linear	15697.9	15701.4	15704.5	15701.9	15706	linear
lysine	17188.7	17139.9	17124.7	17115	17110.4	spline(k=4)	16894.4	16885.8	16890.5	16894	16898	spline(k=1)	17107.4	17107.3	17106.7	17110.6	17115.9	linear	16979.3	16976.6	16980.5	16981.2	16983.5	spline(k=1)
malate	17174.8	17119.6	17123.1	17126.2	17126.2	spline(k=1)	17124.6	17087.6	17091.6	17094.6	17097.7	spline(k=1)	17127.8	17133.5	17129.9	17131.1	17136.4	linear	16996.5	17000.2	17002.5	17006	17010.7	linear
methionine	16129	16125.2	16129.3	16127.1	16130	spline(k=1)	16073.7	16072.9	16076.2	16071.6	16075.9	spline(k=3)	16060	16064.4	16067.4	16066.4	16067	linear	15933.5	15935.2	15931	15929.8	15935.3	spline(k=3)
palmitate (16:0)	16760.5	16763.9	16767.6	16765.7	16763.6	linear	16656.2	16661	16660.3	16665.5	16670	linear	16675.1	16675.6	16679	16682	16687.6	linear	16559.9	16555.9	16553	16557	16558.4	spline(k=2)
nicotinamide	16567.4	16447.5	16450.8	16454.7	16460.4	spline(k=1)	16436.8	16392.3	16391.3	16395.7	16399.1	spline(k=2)	16513.6	16519.6	16524.6	16528.9	16529.5	linear	16392.5	16402	16400.3	16401.6	16402.4	linear
stearate (18:0)	17157	17165.2	17169.9	17167	17164.1	linear	17104.3	17110.2	17112.7	17116.8	17120.9	linear	17076.9	17078.7	17081.3	17081.9	17087.9	linear	16968.3	16964.8	16963.8	16966.9	16964.9	spline(k=2)
ornithine	16800.1	16793.6	16801.5	16794.4	16797.5	spline(k=1)	16669.4	16674.5	16678.1	16684.4	16681.1	linear	16732.5	16735.6	16739.1	16744	16748.8	linear	16618.3	16627.2	16627.5	16627.9	16629.7	linear
orotate	16943.2	16935.3	16938.6	16942.4	16946.7	spline(k=1)	16893.8	16868.9	16872.7	16878.2	16880.9	spline(k=1)	16876.1	16884.2	16886.3	16890	16889.5	linear	16755.4	16760.9	16764.3	16749.3	16749.2	spline(k=4)
palmitoleate (16:1n7)	16217.7	16220.4	16223.4	16225.1	16227.3	linear	15987.3	15960.1	15962.5	15967.8	15971.7	spline(k=1)	16141.9	16136.4	16140.7	16143.8	16146.9	spline(k=1)	15993.8	15989.2	15986.6	15990.6	15994.2	spline(k=2)
phenylalanine	16921.1	16924.8	16927.2	16931.8	16934.8	linear	16290.7	16279	16281	16279.9	16270.9	spline(k=4)	16855.6	16847.3	16851.3	16853.7	16858	spline(k=1)	16749.6	16759	16758.3	16754.1	16756.9	linear
phosphate	17288.5	17292.9	17296.8	17294.6	17292.3	linear	17239.8	17246.1	17247.3	17251.2	17254.6	linear	17226.9	17227.3	17224.9	17224.6	17228	spline(k=3)	17107	17112.9	17115.5	17119.6	17117.9	linear
proline	16900.8	16877.4	16882.8	16877	16877.2	spline(k=3)	16695.4	16698.8	16704.3	16700.8	16704.7	linear	16846.6	16846.2	16849.9	16854.9	16857.5	linear	16688.7	16669.4	16675.3	16667.8	16670.7	spline(k=3)
lactate	16337.9	16343.1	16346.5	16348.9	16352.7	linear	16187.9	16188.4	16179.2	16184.2	16188	spline(k=2)	16286.1	16289.3	16290.9	16295.2	16296.9	linear	16176.3	16183.5	16184.7	16189.3	16194	linear
retinol (Vitamin A)	16593.1	16598	16601.4	16597.5	16601.2	linear	16471.1	16390.2	16392.6	16393.5	16387.4	spline(k=4)	16521.2	16523.8	16527.8	16531.6	16532.7	linear	16352	16351.7	16352.3	16355.5	16358.1	linear
salicylate	17084.2	17070	17073.1	17073.9	17077.3	spline(k=1)	17015.6	17011.1	17011.6	17005.1	17008.9	spline(k=3)	17032.5	17033.4	17035.9	17038	17039.4	linear	16824.5	16825.6	16829.7	16833.3	16835.6	linear
serine	16715.7	16711.8	16715.5	16717.2	16718.8	spline(k=1)	16547.2	16535.2	16530.1	16534.4	16534.8	spline(k=2)	16646.8	16649.8	16653.9	16656.4	16657.7	linear	16555	16560.2	16552	16556	16555.8	spline(k=2)
taurine	17097.3	17096.6	17090.7	17088.7	17085.1	spline(k=4)	17036	17010	17012.7	17017.8	17002.6	spline(k=4)	17038.7	17046.5	17049	17053.5	17055.3	linear	16937	16930.5	16933.6	16937.8	16933.3	spline(k=1)
myristate (14:0)	16882.4	16866.2	16869.4	16863.7	16861.5	spline(k=4)	16805.9	16795.4	16797.4	16802.7	16808.6	spline(k=1)	16806.8	16807.5	16811.1	16814.7	16820.6	linear	16676.4	16679.2	16671.5	16676.4	16680.8	spline(k=2)
urea	16628.6	16568.8	16571.6	16572.4	16575.5	spline(k=1)	16581.8	16585.8	16589.2	16593.7	16597	linear	16552.9	16559.4	16562.7	16567.7	16570.5	linear	16453.2	16454	16455.9	16454.1	16458.9	linear
uridine	17384.8	17346.2	17348.1	17351.8	17353.7	spline(k=1)	17320.5	17237.3	17240.8	17232.4	17231.5	spline(k=4)	17333	17338.8	17341.9	17335.3	17335	linear	17190.9	17198.6	17200.4	17202.5	17207	linear
trans-urocanate	16815.8	16803.9	16806.3	16804.4	16809.7	spline(k=1)	16752.9	16751	16755.3	16759.1	16754.5	linear	16728.7	16732.8	16730.3	16735.8	16739	linear	16639.2	16642.4	16642.2	16637.1	16638.3	spline(k=3)
1-methylnicotinamide	17333.2	17177	17180.2	17184.1	17188.4	spline(k=1)	17130.3	17129.3	17133.1	17136.8	17139.7	linear	17239.4	17238	17231.2	17229	17229.7	spline(k=3)	17140	17144.5	17142.8	17143.7	17145.8	linear
glutamate	16437.2	16400.5	16403.9	16406.7	16407.9	spline(k=1)	15342.3	15191.3	15172	15172.8	15176	spline(k=2)	16378	16341.1	16339.1	16343	16346.3	spline(k=2)	16268	16263.4	16264.3	16268.1	16273.5	spline(k=1)
glutamine	16973.8	16957.8	16956.8	16941.3	16938.4	spline(k=4)	16776.6	16776.6	16780.6	16783.7	16786	linear	16899.2	16904.6	16898	16903.1	16905.3	linear	16780.5	16768.3	16770.7	16770.5	16770.3	spline(k=1)
threonine	17219.7	17227.8	17230.5	17219.4	17217.6	spline(k=4)	17167.6	17173.3	17177.4	17181.5	17186.5	linear	17159.7	17166.7	17170.9	17175.5	17177.1	linear	17007.2	16981.5	16982.6	16986.9	16990.3	spline(k=1)
tryptophan	16258.2	16245.3	16249.7	16249.1	16253.9	spline(k=1)	16163.3	16143.1	16147	16147.3	16151.9	spline(k=1)	16191.9	16188.9	16190.3	16193.8	16196.5	spline(k=1)	16075.6	16077.2	16079.7	16083.4	16085	linear
valine	16411.3	16398.1	16397.6	16397.4	16401	spline(k=3)	15751.2	15664.8	15665.1	15668.3	15671.4	spline(k=1)	16359.4	16359.5	16361.3	16365.6	16369.8	linear	16230.8	16227.2	16228.7	16229.1	16231.4	spline(k=1)
glucose	16594.6	16597	16597.8	16600.4	16602.7	linear	16286.7	16292.2	16296	16297.1	16299.4	linear	16528	16535.5	16539.4	16543.3	16547	linear	16417.6	16422.7	16424.3	16426.3	16415.9	linear
betaine	16867.8	16854.8	16861.8	16854.1	16858.3	spline(k=3)	16771.5	16738.1	16743	16740.4	16738.5	spline(k=1)	16795.1	16796.3	16796.4	16799.5	16804.1	linear	16717.2	16719.2	16722.9	16726	16725.2	linear
cysteine	17297.8	17307.9	17311.1	17310.2	17310.3	linear	17207.9	17208.2	17212.7	17211.1	17212.8	linear	17240.6	17247	17251	17253.2	17258.6	linear	17135	17137.4	17142	17145.3	17146.4	linear
mannose	17063.2	17023	17023.3	17021.1	17025.3	spline(k=3)	16127.5	16121.1	16120.3	16125.8	16129	spline(k=2)	16997.4	16990.1	16994.7	16998.8	17001.7	spline(k=1)	16861.5	16872.8	16868.9	16868.5	16866	linear
dimethylglycine	16731.8	16664.8	16668.6	16672.1	16675.2	spline(k=1)	16631.7	16629	16633.2	16637.9	16641.4	spline(k=1)	16675.6	16676.6	16679	16683.3	16687.1	linear	16578	16579.8	16579.8	16583.9	16587.4	linear
alanine	17289.5	17294	17294	17291.2	17294	linear	16942.5	16910.3	16905.3	16909.5	16909.5	spline(k=2)	17200	17201.8	17204.8	17204.1	17206.2	linear	17081.7	17078.9	17082.7	17086.5	17089.5	spline(k=1)
tyrosine	17231.9	17223.3	17220.5	17218.9	17219.8	spline(k=3)	16226.8	16168.3	16164.8	16166	16168.7	spline(k=2)	17153	17148.5	17147.3	17146	17151.1	spline(k=3)	17040	17046.6	17051.1	17049.7	17055.1	linear
pseudouridine	16800	16734.4	16736.5	16739.9	16743.5	spline(k=1)	16730.3	16735.7	16739.8	16741.3	16744.2	linear	16741.1	16744.7	16734.7	16733.7	16725.7	spline(k=4)	16620.1	16627	16628.5	16632.6	16630.1	linear
pyruvate	16922.8	16933.2	16936.1	16940.1	16945	linear	16526.8	16516.3	16513.1	16520	16522.2	spline(k=2)	16852.2	16853.6	16853.6	16857.6	16860.5	linear	16747.6	16754.8	16754.1	16757	16761.6	linear
uracil	15115	15098.6	15101.1	15104.4	15108.5	spline(k=1)	15073.9	15081.2	15084.8	15084.2	15086	linear	15070.9	15078.5	15073.2	15066.7	15071.5	spline(k=3)	14935.1	14940.9	14943.8	14949.2	14952	linear
caffeine	13894.9	13898.3	13901.7	13906.2	13903.9	linear	13799.5	13807.9	13812.7	13816.8	13820.9	linear	13847.7	13848.6	13854.3	13856.5	13860	linear	13755.6	13741.2	13743.4	13746.6	13749	spline(k=1)
fructose	17223.4	17217.5	17220.3	17223	17226	spline(k=1)	17121.3	17120.4	17124.9	17129.3	17133.4	linear	17168.2	17170.8	17175.7	17178.6	17182.9	linear	17055.9	17058.7	17062.9	17066.6	17062.7	linear
adenine	17258.6	17254.9	17260	17264.3	17267.5	spline(k=1)	17106.3	17101.3	17104.3	17109.3	17112.3	spline(k=1)	17163.6	17168	17171.6	17173.9	17174.8	linear	17058.6	17052	17056.5	17060.2	17062.9	spline(k=1)
caprate (10:0)	17252.5	17201.3	17201	17200.4	17202.6	spline(k=3)	17109.4	17078.2	17083.1	17086.3	17089.6	spline(k=1)	17194.2	17201.7	17205	17209	17213.2	linear	17055.2	17061.9	17065.2	17065.4	17069.3	linear
margarate (17:0)	17053.4	17046.8	17051.2	17050.2	17047.2	spline(k=1)	16994.3	17002.7	17005.7	17009.7	17014.5	linear	16985.5	16983.1	16984.9	16987	16993	spline(k=1)	16872	16874.2	16869.7	16871.8	16872.7	spline(k=2)
nonadecanoate (19:0)	17296.8	17295.9	17300.3	17290.8	17289.9	spline(k=4)	17159.9	17150.7	17154.3	17156.3	17160.4	spline(k=1)	17225.6	17228.1	17232.3	17236	17238.7	linear	17111.6	17118.7	17120	17123.8	17125.9	linear
arachidate (20:0)	17399	17395.8	17395.3	17391.1	17392	spline(k=3)	17261.6	17224.6	17226.1	17228.1	17231	spline(k=1)	17313.9	17317.7	17322.3	17325.5	17329.1	linear	17216.1	17224.1	17227.6	17230.8	17233.3	linear
asparagine	17080.2	17085.5	17088.9	17091.8	17094	linear	16640.9	16640.3	16643.2	16644.3	16647.9	linear	16997.5	16978.2	16979.1	16979.8	16982.8	spline(k=1)	16890.1	16882.2	16865.1	16867.6	16872.6	spline(k=2)
dihydroorotate	16997.7	17004.3	17005.4	17008.2	17010.9	linear	16816.4	16811.4	16812.3	16815.4	16819.3	spline(k=1)	16938.9	16946	16949.7	16945.2	16952.4	linear	16816.3	16818.3	16821.4	16828.7	16835.7	linear
alpha-ketoglutarate	17330.4	17328.1	17332	17335.3	17329	spline(k=1)	17019.7	16997.7	16976.5	16970.7	16973.4	spline(k=3)	17264	17256.6	17260.7	17265.3	17270.1	spline(k=1)	17144.6	17140.7	17142.3	17145.7	17148.3	spline(k=1)
caprylate (8:0)	14995.4	14981.4	14981.8	14983.6	14983.7	spline(k=1)	14933.8	14926.9	14931.6	14933.8	14937.5	spline(k=1)	14949.3	14953.4	14957.8	14961.7	14964.3	linear	14824.7	14826.4	14829	14827.3	14832.1	linear
kynurenate	17038.9	17012.9	17013.5	16997.2	16998.8	spline(k=3)	16704.9	16697.3	16699.5	16702.1	16696.7	spline(k=4)	16979.4	16981.2	16982.4	16986.8	16990.9	linear	16869.2	16879.7	16882.8	16886.3	16890.1	linear
pentadecanoate (15:0)	16853.2	16838.7	16843.2	16833.8	16834.4	spline(k=3)	16771.6	16779.5	16783.4	16787.6	16790.6	linear	16787.5	16787.9	16790.3	16793.4	16798	linear	16687	16693.6	16681.6	16685.4	16690.1	spline(k=2)
X-07765	16932.9	16883.7	16886.1	16878.9	16879.8	spline(k=3)	16855	16854.1	16855.3	16859.4	16863.6	linear	16865.2	16869.8	16874.4	16875.7	16877.7	linear	16684.4	16692.8	16694	16699.3	16695.8	linear
X-11299	14944.5	14950.8	14954.2	14952	14951.9	linear	14887.3	14870.3	14866.2	14871.6	14865.2	spline(k=4)	14872.8	14860.4	14864.4	14867.9	14872.6	spline(k=1)	14779.4	14786.3	14788.7	14791.5	14794.1	linear
X-11308	16755.4	16672.3	16676.1	16680	16683.1	spline(k=1)	16649.9	16652.8	16654.7	16654.6	16660.9	linear	16664.9	16670.3	16672.9	16675.4	16678.6	linear	16574.4	16583.6	16587.3	16591.1	16594.8	linear
X-11315	16050.5	16050.9	16054.8	16057.6	16060.7	linear	15822.1	15810.2	15812.8	15814.5	15819.7	spline(k=1)	15969.7	15950.7	15953	15956.3	15954.8	spline(k=1)	15687	15696.8	15697.9	15697.8	15696.6	linear
X-11372	15977.6	15813.6	15816.8	15821.4	15824.9	spline(k=1)	15836.8	15826.2	15831.3	15833.6	15838.7	spline(k=1)	15891.6	15882.8	15878.3	15869.1	15875	spline(k=3)	15791	15798.9	15800.9	15803.3	15805.9	linear
X-11444	16243.9	16200.2	16200.7	16194	16195.8	spline(k=3)	16181.1	16157	16157.3	16162.3	16152.1	spline(k=4)	16189.6	16199	16199	16201.3	16197.6	linear	16050.8	16050.7	16050.7	16055.5	16048.7	spline(k=4)
X-11470	15902.7	15804.5	15810.4	15814.8	15816.3	spline(k=1)	15724.3	15729.3	15734.5	15738.2	15722.4	linear	15847.3	15847.4	15847.8	15850.3	15852.7	linear	15717.4	15723.3	15726	15729.7	15723.2	linear
X-11478	16815.1	16817.7	16820	16819.2	16816.8	linear	16751.4	16742.5	16745.9	16748.2	16751.2	spline(k=1)	16767.9	16771.2	16774.6	16777.8	16775.6	linear	16647	16633.7	16632.8	16635.2	16637	spline(k=2)
X-11787	15956.7	15944.8	15948.3	15941.7	15942.9	spline(k=3)	15898	15892.9	15891.8	15896.7	15893.4	spline(k=2)	15893.6	15895.5	15899	15902.7	15908.4	linear	15759	15766.6	15768.7	15769.2	15771.7	linear
X-11795	16547	16522.4	16522.8	16526.6	16529.3	spline(k=1)	16502.6	16509.1	16505.5	16509.7	16514	linear	16484.3	16484.3	16488.2	16491.5	16495.6	linear	16329.6	16328.3	16332	16334.5	16338.6	linear
X-11843	12129.1	12135.6	12139.5	12143.5	12140.4	linear	12065.1	12068.9	12073	12077.7	12080.9	linear	12096.2	12104.2	12108.3	12111.6	12106.6	linear	12002.6	12011.7	12015.8	12019.6	12024	linear
X-11850	13729.3	13731.6	13736.2	13740.6	13740.3	linear	13609.7	13609.1	13613.6	13616	13619.6	linear	13680.2	13686.7	13689.7	13694.3	13700.3	linear	13581.7	13586.1	13591.4	13594	13589	linear
X-11880	16423.7	16292.7	16293.9	16296.9	16299.6	spline(k=1)	16370.3	16359.7	16366.1	16367.8	16374.8	spline(k=1)	16365.3	16366	16361.3	16356.6	16361.6	spline(k=3)	16207.2	16216.3	16220.1	16223.8	16225.8	linear
X-12013	10940.7	10924.6	10927.2	10930.3	10931.8	spline(k=1)	10878.2	10888.3	10890.6	10893.5	10895.5	linear	10910.6	10916.8	10920.6	10923.8	10923.4	linear	10813.4	10818.7	10816.4	10818.3	10816.9	linear
X-12026	16679.5	16582.7	16582	16583.6	16586.4	spline(k=2)	16270.9	16277.2	16279.7	16284.2	16287.4	linear	16621.5	16623.5	16626.5	16630	16629.7	linear	16476.4	16485.9	16483.8	16487.7	16484.3	linear
X-12096	12713	12712	12708	12705.6	12709.8	spline(k=3)	12382.5	12382.8	12385.9	12392.4	12380.3	spline(k=4)	12671.4	12669.5	12673.4	12678.3	12681.7	linear	12601.6	12608.3	12608.8	12613.3	12599.3	spline(k=4)
X-12100	16740.8	16688.1	16692.7	16684.6	16689.4	spline(k=3)	16504.6	16490.3	16494.6	16498.6	16495.9	spline(k=1)	16680.1	16668	16671	16671.3	16667.2	spline(k=4)	16559.7	16563.7	16567.9	16567.7	16570.5	linear
X-12104	16697.5	16618.4	16622	16624.8	16627.9	spline(k=1)	16245.6	16236.8	16241	16244.4	16227.4	spline(k=4)	16638	16641.1	16644.7	16648.2	16644.7	linear	16504.7	16506.6	16492.2	16498.5	16497.9	spline(k=2)
X-12112	16961.7	16964.7	16968.3	16971.2	16973.3	linear	16897	16903	16902.9	16903.9	16908	linear	16898	16902.8	16905.2	16908.6	16911.9	linear	16759.6	16762.2	16766.2	16770.6	16775.4	linear
X-12117	15294	15272.7	15275.9	15269.7	15273.5	spline(k=3)	14951.6	14956.5	14956.3	14958.9	14958.7	linear	15216.6	15212.4	15212.3	15214.5	15208.3	spline(k=4)	15125.3	15131.3	15134.5	15138.2	15125.4	linear
X-12216	16579.8	16572.7	16577.1	16581.4	16583.6	spline(k=1)	16391.7	16387.7	16391.2	16395.5	16399.4	spline(k=1)	16525.3	16529.5	16533	16535.2	16540.2	linear	16403.3	16405.2	16410.5	16415.4	16420.3	linear
X-12411	16271.8	16212.8	16216.9	16219.5	16220.8	spline(k=1)	16152.7	16162.7	16164.7	16160.4	16163.1	linear	16185.8	16180.2	16184	16187.5	16190.3	spline(k=1)	16058.9	16061.6	16065.7	16066.8	16072.7	linear
X-12462	16798.8	16796.1	16799.2	16803.2	16806.3	spline(k=1)	16733.5	16740.1	16741.5	16747.3	16751.4	linear	16728	16719	16710.9	16714.7	16717.4	spline(k=2)	16609.6	16617	16616.3	16618.3	16610	linear
X-12544	10668.7	10664.8	10667	10670.1	10673.1	spline(k=1)	10616.7	10625.3	10629.2	10632.8	10636.2	linear	10636	10642.2	10634.2	10637.5	10641.7	linear	10508	10514.3	10499.9	10502.3	10506.2	spline(k=2)
X-12680	16750.2	16738	16740.4	16743.9	16748.1	spline(k=1)	16710.4	16712.2	16710.3	16691.5	16682.5	spline(k=4)	16693.4	16701.1	16700.6	16700	16698.5	linear	16572.9	16582.5	16588.4	16587.5	16587.3	linear
X-12729	16639.1	16639.8	16638	16642.3	16645.8	linear	16579.9	16577.5	16581.8	16583.3	16585.7	spline(k=1)	16586.3	16589.1	16591.8	16596.1	16601.5	linear	16482.5	16491.9	16496.3	16499.4	16502.5	linear
X-12798	15487.7	15485.1	15488.1	15491.9	15494.8	spline(k=1)	15389.9	15382.3	15384.3	15386.8	15389.6	spline(k=1)	15442.4	15447.3	15451.7	15455	15459.1	linear	15289.1	15287.2	15290.9	15294.7	15299.8	linear
X-12822	16454.5	16405	16408.1	16412.2	16415.6	spline(k=1)	16395.3	16397.3	16400.5	16403.3	16406.8	linear	16402.9	16400.3	16403.3	16407	16408.8	spline(k=1)	16264.7	16276.5	16281.5	16283.8	16286.7	linear
X-12844	17196.4	17203.9	17207.9	17210.4	17213.9	linear	17112.2	17102.7	17099.8	17101.9	17095	spline(k=4)	17136.6	17143.9	17148.4	17150.1	17154.5	linear	17001.2	17012	17016.4	17021.6	17018.1	linear
X-12847	14878.1	14886.6	14889.2	14894	14896.4	linear	14830.5	14835.7	14833.6	14838.8	14840.5	linear	14824.9	14831.5	14833.2	14834.9	14838.6	linear	14714.3	14722.1	14723.4	14722.1	14725.7	linear
X-12849	15418.9	15418.1	15421.8	15422.8	15428	linear	15373.9	15384.1	15389.7	15392.5	15388.4	linear	15352.9	15359.6	15362.8	15365.8	15370.9	linear	15242.7	15254.1	15257.4	15257.1	15262.2	linear
X-12851	10124.4	10116.3	10120.2	10116.2	10118.3	spline(k=3)	10004.8	10004.5	10007.4	10006	10011	linear	10076.4	10082.5	10085.6	10090.8	10094.2	linear	10029.2	10036.3	10039.6	10035.8	10039	linear
X-13553	12913.4	12839.6	12841.2	12842.9	12844.4	spline(k=1)	12878.6	12817.6	12821.9	12820.4	12824.1	spline(k=1)	12859.8	12865.7	12870.5	12871.3	12873.3	linear	12749.8	12756.1	12760.4	12751.3	12752.7	linear
X-13658	12334.1	12331.5	12333.9	12335.1	12336.7	spline(k=1)	12273.4	12267.6	12266.7	12266.2	12269	spline(k=3)	12288.4	12295.1	12298.7	12303.6	12306.9	linear	12225.3	12235	12238.9	12241.5	12245.3	linear
X-13728	14761.7	14766.1	14767.6	14770.9	14775	linear	14719.8	14728.2	14730	14733	14735.7	linear	14722.5	14716.6	14722	14725.7	14729.8	spline(k=1)	14588.7	14588.1	14590.5	14593.5	14594.5	linear
X-13866	16838.8	16841.3	16842.7	16833.7	16835.5	spline(k=3)	16752.5	16736.5	16740.6	16744.5	16749.1	spline(k=1)	16774.4	16780	16780.4	16784.5	16789.4	linear	16531	16536.6	16536.2	16535.5	16540.7	linear
X-14056	17296.3	17307.4	17310.3	17311.4	17312.9	linear	17148.2	17135.5	17140.4	17143.8	17143.9	spline(k=1)	17227.7	17231.9	17235	17230.4	17238.2	linear	17122.1	17127.6	17131.7	17133	17137.5	linear
X-14939	16604.6	16606.4	16607.6	16604.8	16600	spline(k=4)	16548.8	16534.8	16538	16541.3	16544.3	spline(k=1)	16543.1	16534.6	16538.3	16540.3	16544.1	spline(k=1)	16412.8	16392.2	16389.3	16392.8	16391.8	spline(k=2)
X-15245	17282.7	17292.9	17295.4	17297.6	17301.2	linear	16892.9	16882.4	16881.3	16890.1	16893.4	spline(k=2)	17200.2	17203.8	17204.6	17208.3	17210.8	linear	17112.2	17116.3	17117.9	17120.2	17123.2	linear
X-15486	17019	17001.4	17001.7	17006.2	17008.8	spline(k=1)	16770.6	16777	16779.8	16782.8	16782.9	linear	16976	16972.2	16976	16979.2	16981.7	spline(k=1)	16838	16840.1	16845	16846.9	16846.1	linear
X-15503	16282.8	16211.8	16213.5	16216.4	16219.7	spline(k=1)	15861.6	15860.3	15863.9	15866.5	15868.8	linear	16230	16214.7	16217.1	16218.2	16219.3	spline(k=1)	16045.9	16056	16059.3	16062.1	16064.7	linear
X-16087	12343.4	12350.9	12355.2	12356	12359.9	linear	12023.6	12010.1	12008.9	12010.2	12013.5	spline(k=2)	12304.5	12311.3	12313.9	12316.8	12321.6	linear	12174.1	12182.8	12186.1	12191.1	12193.9	linear
X-16397	15819.5	15821.9	15825.5	15830	15834.3	linear	15701.1	15703.7	15708.1	15708.5	15712	linear	15775.9	15774.6	15775.7	15775.7	15780.2	linear	15637.8	15623.2	15626.7	15631.2	15636.9	spline(k=1)
X-16580	17012.9	17004.1	17002.6	17004.6	17007.8	spline(k=2)	16931.2	16938.4	16942.5	16944.7	16946.6	linear	16941.2	16944.8	16948.2	16952	16954	linear	16795.2	16788.3	16792.5	16796.7	16800.2	spline(k=1)
X-16935	16346	16305.3	16303.2	16303.8	16298.9	spline(k=4)	16281.9	16284.1	16284.3	16281.8	16287.3	linear	16287.5	16294.3	16290.4	16292.7	16294.3	linear	16119.5	16131.1	16137	16142.1	16144.2	linear
X-17010	15492.3	15496.7	15499	15501.6	15505.1	linear	15444.5	15453.4	15456.4	15460.2	15459.9	linear	15428.5	15434.5	15437.7	15439.4	15441.6	linear	15310	15312.8	15315.6	15302.2	15304.6	spline(k=3)
X-17351	12103.3	12089.5	12093.9	12099.3	12102.5	spline(k=1)	12062.2	12069.9	12065.6	12072	12071.9	linear	12067.7	12074.8	12079.2	12081.1	12074.6	linear	11912.6	11905.7	11908.7	11912.5	11915.3	spline(k=1)
X-17357	14784.1	14783.3	14788	14786.3	14787.7	linear	14708.5	14688.8	14690.4	14694.9	14691.7	spline(k=1)	14746.1	14755.2	14756.3	14757.9	14760.3	linear	14628.8	14632.7	14635	14636.4	14637.4	linear
X-17612	11071.5	11027.8	11030.2	11034	11035.8	spline(k=1)	10994	10984.4	10989.2	10990.6	10993.2	spline(k=1)	11030.2	11031.3	11036.5	11040.7	11043.9	linear	10941.3	10946.4	10950.3	10953.4	10951.1	linear
X-17654	15550.9	15465.2	15469.2	15473.3	15477.1	spline(k=1)	15472.6	15459.3	15455.5	15452.4	15457.2	spline(k=3)	15475.2	15477.1	15478.1	15481.3	15483.6	linear	15359.4	15364.2	15368.3	15371.9	15373.4	linear
X-17676	15226.1	15144.9	15148.9	15152.3	15156.7	spline(k=1)	15174.3	15166.5	15171.9	15176.4	15181.8	spline(k=1)	15173.1	15175.8	15170.9	15173.6	15178.1	spline(k=2)	15046	15051	15048.8	15051.5	15054.2	linear
X-17690	13191.1	13194.9	13194.3	13199.7	13200.1	linear	13153.9	13159.5	13163.5	13168.7	13172	linear	13150	13157.1	13161.2	13163.3	13165.2	linear	13077.3	13087.5	13069.9	13065.6	13065.9	spline(k=3)
X-18899	15783.4	15784	15783.6	15787.9	15791.4	linear	15706.6	15707.4	15709.9	15710.6	15716.3	linear	15705.8	15681.7	15685.5	15688.7	15687.2	spline(k=1)	15626.1	15633.5	15638.2	15642.5	15643.6	linear
X-18901	14577.7	14566.8	14568	14567.6	14570.7	spline(k=1)	14341.6	14349	14350.1	14347.7	14350.6	linear	14537.2	14509	14512.7	14515.7	14518.8	spline(k=1)	14342.4	14347.4	14351.1	14355.4	14357	linear
X-18913	15992.6	15905.8	15899.7	15901.1	15898.6	spline(k=4)	15934.7	15928.7	15931.2	15933.1	15934.6	spline(k=1)	15932.3	15939	15937.9	15940.3	15942.5	linear	15828.7	15827.9	15830.2	15823.9	15828	spline(k=3)
X-18921	17257.8	17256	17258.5	17252.3	17256.2	spline(k=3)	17203.8	17209.2	17212.1	17211.6	17216.7	linear	17207.7	17210.9	17215.4	17218.7	17219.3	linear	17058.9	17054.1	17055.3	17058	17053.3	spline(k=4)
X-18922	15010.7	15018.8	15021.5	15023.3	15025.9	linear	14922.1	14924.4	14928.3	14931.8	14932.3	linear	14933.5	14937.3	14931.9	14935.5	14937.7	linear	14811.3	14818.1	14819.2	14823.2	14827.2	linear
X-19141	17115.3	17085.3	17064.8	17068.3	17071.1	spline(k=2)	17052.3	17058.1	17061.4	17053.2	17057	linear	17059.9	17066.8	17071.2	17074.5	17078.1	linear	16943.7	16941.2	16947.8	16952.7	16959.1	spline(k=1)
X-19438	13308.3	13309.3	13312.6	13315.9	13316.5	linear	13068.2	13069.1	13073.2	13077.2	13081.1	linear	13259.5	13263.9	13256.8	13260.4	13259.8	spline(k=2)	13192.3	13195.4	13198.6	13202.7	13205.9	linear
X-21258	17154.9	17161.4	17162.9	17168.7	17166.8	linear	16938.7	16940.7	16945.2	16947.4	16952.6	linear	17077.5	17072	17077	17075.7	17082.3	spline(k=1)	16941.5	16946.4	16950.4	16954.3	16957.9	linear
X-21285	10840.1	10800.1	10801.9	10800.2	10804	spline(k=1)	10808.3	10811.2	10813.4	10817.3	10816.4	linear	10785.4	10793.9	10798.2	10802.7	10802	linear	10764.4	10773.4	10777.3	10763.3	10766	linear
X-21286	17060.4	17020.2	17024.6	17027.9	17024.5	spline(k=1)	17015.8	17021.2	17025.9	17029.6	17033.4	linear	17003.2	17009.9	17014.8	17013	17019	linear	16887.5	16895.4	16899.6	16903	16907	linear
X-21319	16376.9	16377.8	16380.2	16367.4	16364.4	spline(k=4)	16339.8	16341.5	16343.9	16347.8	16349.5	linear	16328.9	16326.1	16330.4	16330.3	16332.5	spline(k=1)	16214.2	16198.3	16194	16198.9	16195.6	spline(k=2)
X-21339	16788	16690.5	16692.9	16696.4	16699.6	spline(k=1)	16735.2	16727.7	16731.2	16730.9	16738	spline(k=1)	16721.3	16727.4	16724.5	16726.9	16728.1	linear	16576.7	16583.3	16587.4	16591.6	16595.3	linear
X-21353	17310.1	17302	17303.1	17306.2	17304.7	spline(k=1)	17241	17238.6	17243.5	17247.6	17251.8	spline(k=1)	17254.7	17261.9	17267.6	17268.8	17274.8	linear	17120.5	17116.7	17113.7	17118.8	17119.9	spline(k=2)
X-21364	16006.9	15956.4	15960.2	15964.4	15968.8	spline(k=1)	15895.7	15880.7	15884.8	15887.6	15882.9	spline(k=1)	15956.6	15962.8	15968.1	15972	15969.2	linear	15826.6	15825.4	15827.3	15831.4	15837.3	linear
X-21383	15869.4	15856.6	15856.5	15857.2	15860.4	spline(k=2)	15821.6	15826.5	15830.4	15834.8	15837.4	linear	15816.1	15820.7	15819.6	15821.8	15825.8	linear	15649.6	15641	15644.1	15640.6	15640	spline(k=4)
X-21441	15461.7	15466.7	15471.1	15471.6	15467.7	linear	15417	15413.9	15416.3	15419.1	15418.3	spline(k=1)	15409.8	15417.1	15416.5	15419.2	15420.7	linear	15283.4	15279.2	15282.8	15285.8	15289.6	spline(k=1)
X-21470	15367.8	15336.1	15335	15338.1	15341.6	spline(k=2)	15296.5	15302.7	15307.7	15310.9	15311.3	linear	15308.1	15314.7	15315.4	15317.4	15320.4	linear	15191.5	15199.6	15204.8	15204.1	15206.6	linear
X-21607	16287.2	16280.2	16283.5	16286.5	16289.9	spline(k=1)	16245.4	16248.9	16252.6	16255.6	16260.2	linear	16237.2	16245.3	16249.8	16254	16255.1	linear	16099.4	16097.9	16094.6	16097.9	16101.6	spline(k=2)
X-21628	16245	16239.7	16243.6	16247.5	16250.4	spline(k=1)	16022.7	16020.6	16020.1	16022.8	16022.8	spline(k=2)	16180.3	16184.5	16187.6	16186.3	16193.9	linear	16082.6	16079.3	16081	16085.2	16082.1	spline(k=1)
X-21736	15565.8	15553	15554.7	15536	15538.1	spline(k=3)	15386.2	15380.3	15377.4	15379.2	15379.9	spline(k=2)	15511.8	15512.7	15511.2	15514.5	15518.1	linear	15362.5	15362.3	15366	15365.3	15369	linear
X-22162	16485.3	16481.3	16484.4	16487.3	16488.9	spline(k=1)	16428.8	16418.5	16420.6	16421.2	16421.5	spline(k=1)	16412.8	16415.8	16420	16419	16421	linear	16170	16179.3	16182.9	16179.7	16184.7	linear
X-23276	13162	13171.7	13175.1	13179.6	13181.1	linear	13120.8	13124.3	13128.7	13122.9	13126.3	linear	13118	13121.3	13125.1	13127.2	13127.4	linear	13041.7	13049	13052	13057.3	13052.3	linear
X-23587	14762	14758.1	14761.9	14763.2	14763.4	spline(k=1)	14733.1	14732.1	14721.4	14722.4	14727	spline(k=2)	14712	14709.2	14707.1	14708.8	14713.6	spline(k=2)	14613.9	14609.7	14609.7	14613.3	14615.3	spline(k=1)
X-23593	16197	15991.5	15996.1	15998.2	16000.3	spline(k=1)	16025	15983.2	15979.7	15984.1	15982.6	spline(k=2)	16094.5	16095.4	16095.3	16095.8	16098.4	linear	15980.3	15986.2	15990.6	15987.2	15993.4	linear
X-23639	16460.2	16446.4	16448.6	16451.9	16455.1	spline(k=1)	16070.5	16071	16056.4	16061.4	16063.5	spline(k=2)	16407.9	16410.3	16412.8	16416.7	16418	linear	16238.1	16240.9	16243.8	16247.5	16250.8	linear
X-23644	15746.3	15749	15749.1	15746	15751.2	linear	15685.2	15689.1	15692.4	15695.4	15692.1	linear	15694	15703.1	15705.5	15708.2	15712.4	linear	15443.1	15449.5	15451.2	15454.2	15453.5	linear
X-23659	10602.3	10600.4	10603.3	10598.5	10596.5	spline(k=4)	10552.9	10561	10562	10565.7	10567	linear	10564.4	10556.4	10554.5	10556.7	10560.4	spline(k=2)	10432.2	10440.1	10443.2	10443.4	10447.9	linear
X-23666	15670.6	15636.7	15638.1	15641.7	15644.5	spline(k=1)	15586.4	15587.6	15589.6	15591.6	15593.6	linear	15608.7	15614.3	15615.6	15619.2	15622.4	linear	15503	15510.1	15515.7	15516.6	15519.9	linear
X-23739	16417.9	16392.9	16396.5	16399.1	16401.1	spline(k=1)	16373.5	16376.5	16381.6	16386.7	16387.4	linear	16354	16358	16352.2	16355.2	16360.9	linear	16220	16226.9	16233	16237.2	16240.8	linear
X-23780	13126.3	13117.1	13121.1	13114.5	13113.8	spline(k=4)	13086.8	13091.2	13091.8	13092.1	13094.9	linear	13041.2	13044.5	13049.1	13053.4	13052.8	linear	12989.5	12989	12993.3	12994.9	12996.2	linear
X-23997	14919.4	14881.4	14885.4	14888.3	14885.1	spline(k=1)	14743.5	14733.9	14735.4	14739.6	14742.1	spline(k=1)	14871	14878.8	14880.1	14885.3	14888.3	linear	14771.1	14762	14767.5	14771.1	14773.8	spline(k=1)
X-24243	14367.9	14367.7	14372.2	14376.3	14378.1	linear	14263.3	14261.8	14265.1	14266.7	14272.6	linear	14302.8	14302.9	14298.3	14298.6	14305	spline(k=2)	14200.5	14206	14211	14209.9	14215.3	linear
X-24295	15917.2	15925.6	15929.3	15932.5	15931.5	linear	15612.7	15613.8	15613.9	15617.5	15621.5	linear	15854.5	15858.9	15839.7	15844.3	15845.8	spline(k=2)	15765.8	15773.7	15776.1	15778.7	15781.9	linear
X-24309	15720.2	15715.6	15708.8	15711.2	15714.9	spline(k=2)	15652.2	15657.6	15660.3	15664.2	15666.4	linear	15666.9	15674.4	15678.9	15683.2	15681.7	linear	15569.2	15578.8	15582.6	15587.4	15588.5	linear
X-24337	15859.9	15853.6	15857.6	15853.5	15856	spline(k=3)	15514.8	15520.5	15524.4	15527.8	15531.8	linear	15794.7	15771.2	15773.5	15779.4	15778.8	spline(k=1)	15617.5	15626.5	15626.7	15628.5	15630.9	linear
X-24431	16753.5	16753.1	16754.9	16752	16754.1	linear	16692.4	16694.9	16699.3	16703.3	16707.8	linear	16702.1	16707.9	16710.8	16707.1	16714.9	linear	16521.8	16525.9	16530.8	16534.7	16538.9	linear
X-24473	11993.5	11994.8	11997.4	12000	12000.5	linear	11938.3	11940.3	11939.2	11930	11922.5	spline(k=4)	11967.3	11957.8	11961	11959.2	11964.9	spline(k=1)	11765.1	11768.4	11765.8	11769.6	11771.7	linear
X-24475	12467.3	12411.5	12413.8	12416	12416.1	spline(k=1)	12409.4	12404.6	12404.2	12408.1	12411.9	spline(k=2)	12425.1	12427.6	12428.9	12434	12435.4	linear	12314.8	12322	12325.3	12329	12335.4	linear
X-24544	14422.6	14365.1	14368.1	14370.2	14376.2	spline(k=1)	14374.1	14379.3	14383.6	14386.7	14380.5	linear	14368.2	14371.6	14373.2	14378.4	14382.6	linear	14278.6	14285.6	14286	14288.1	14289.8	linear
X-24546	12314.8	12296.2	12299.8	12302.9	12307.5	spline(k=1)	12254.8	12258.1	12262.3	12265.3	12261.2	linear	12277.5	12283.5	12287.5	12291.5	12291.3	linear	12172.4	12179.4	12175.8	12177.7	12180.5	linear
X-24556	15152.7	15137.1	15138.8	15141.5	15140.7	spline(k=1)	15072.9	15076.5	15079.9	15083.3	15087.1	linear	15095.9	15103.4	15105.6	15106.5	15109.4	linear	14956.9	14963	14966.7	14968.5	14966.6	linear
X-24585	13579.9	13587.3	13590.7	13593.4	13596.2	linear	13533.2	13536.6	13539.9	13541.3	13541.8	linear	13518	13519.6	13519.5	13522.6	13526.1	linear	13421.8	13421	13422.1	13420.5	13424.2	linear
X-24588	16643.5	16646	16647.5	16640.7	16643.4	spline(k=3)	16394.8	16365.3	16369.5	16373	16377.7	spline(k=1)	16575.3	16573.6	16578.1	16583	16587.1	linear	16452	16458.7	16457.2	16462.4	16459.3	linear
X-24748	15091.5	15087.9	15091.4	15093.6	15097.3	spline(k=1)	15035.6	15030.1	15031.8	15037.1	15040.6	spline(k=1)	15016.8	15008.8	15012.8	15013.7	15005.5	spline(k=4)	14902.5	14907.1	14909.7	14912.9	14916.7	linear
X-24812	12895.7	12901.3	12906	12908.6	12906.1	linear	12860.7	12849.7	12853.5	12857.4	12860.7	spline(k=1)	12855	12856.2	12857.8	12858.8	12855.6	linear	12751.5	12757.3	12762	12764.8	12770.1	linear
X-24947	16335.5	16278.4	16279	16276.3	16279.8	spline(k=3)	16254.2	16235.3	16239.3	16242.5	16241	spline(k=1)	16265.6	16269.6	16274.7	16273	16274.6	linear	16175.7	16186.7	16187.9	16185.2	16183.1	linear
X-24949	14595.3	14590.8	14590.4	14589.1	14592.8	spline(k=3)	14472.4	14474.2	14477.3	14477.8	14472.4	linear	14539.1	14543	14542.2	14543.6	14543.3	linear	14407.3	14406.1	14411.2	14411	14414.1	linear
X-24951	16737.3	16711.5	16709.3	16712.8	16715	spline(k=2)	16666.6	16674.6	16678.5	16674.7	16677.6	linear	16645.3	16645.2	16645.9	16619.2	16624.5	spline(k=3)	16537	16547.4	16552.1	16536.7	16540.9	linear
X-25271	12601.7	12600.3	12600.5	12603.2	12605.5	linear	12572.3	12573.5	12575.5	12577.8	12581.1	linear	12543.9	12550.1	12550.8	12553.4	12555.9	linear	12372	12366.5	12366.6	12370.5	12374.1	spline(k=1)
X-25343	16712	16721.7	16725.6	16730.1	16733.9	linear	16497.9	16480.1	16479.7	16484.9	16484.6	spline(k=2)	16621	16620.3	16612.2	16616.5	16620.1	spline(k=2)	16551.1	16557	16559.6	16564.1	16568.7	linear
X-25371	16972	16911.4	16914.1	16915.9	16917.9	spline(k=1)	16667.7	16625	16627.7	16626	16630.9	spline(k=1)	16911.3	16911.2	16915.2	16919	16919.9	linear	16790.8	16800.2	16801.9	16808.8	16811.1	linear
X-25419	15276.7	15264.3	15258.8	15250.5	15242.3	spline(k=4)	15216	15221.4	15224.9	15222.9	15228	linear	15229.9	15224.7	15229.1	15230.4	15236.6	spline(k=1)	15050.5	15061.2	15065.3	15066.8	15070.2	linear
X-25420	15962.7	15928	15930.8	15932.2	15928.3	spline(k=1)	15878	15838.3	15839.1	15840.7	15827.8	spline(k=4)	15872.1	15872.5	15874.5	15878.5	15881.1	linear	15781.3	15785.9	15791.5	15794.1	15794.8	linear
X-25422	16749.7	16635.6	16639.6	16641.9	16642	spline(k=1)	16708.8	16673.4	16677.8	16681.1	16680.1	spline(k=1)	16671	16676.2	16677.2	16680	16683.2	linear	16530.8	16530.3	16533.9	16536.8	16542.3	linear
X-25519	17016.5	17023.1	17026.5	17029.3	17031.4	linear	16956.7	16940.8	16937	16936.7	16940	spline(k=3)	16957.8	16961.1	16962.6	16964.5	16967.4	linear	16856.3	16860	16865.1	16866.9	16869.7	linear
X-25520	15796.1	15798.1	15801.2	15804.1	15804.2	linear	15663.3	15656.8	15654.8	15658.6	15662.2	spline(k=2)	15717.5	15725.2	15729.2	15733.2	15734.5	linear	15585.5	15584.6	15589.4	15593.3	15596.9	linear
X-25790	16075.6	15785.6	15787.9	15792.1	15795.8	spline(k=1)	16026.2	15959.8	15957.9	15960.5	15954.7	spline(k=4)	15998.5	15992.8	15992.6	15996.5	15993	spline(k=2)	15882.6	15886.3	15888.8	15886.8	15887.5	linear
X-25948	17076	17071.2	17072.8	17071.5	17079.1	spline(k=1)	17029	17035.1	17037.8	17037.7	17032	linear	17018.4	17025.4	17030	17034	17036.3	linear	16894.3	16902.8	16907.2	16909	16911.6	linear
X-26109	13532.4	13534	13536	13540.5	13534.6	linear	13159.1	13147.9	13148.4	13153	13154.6	spline(k=1)	13492.8	13468.5	13470.7	13475.7	13477.4	spline(k=1)	13401.2	13405.3	13407.8	13399.9	13403.6	linear
X-26111	12214	12223.9	12224.2	12224.7	12218.6	linear	12160.1	12160.4	12157.2	12161.5	12160	spline(k=2)	12165.6	12166.2	12170.6	12174.6	12179.4	linear	12089.5	12097.8	12097.4	12099.3	12102.3	linear
X-26119	16297.7	16226.6	16229.8	16227.7	16230.6	spline(k=1)	16191	16165.2	16165.3	16157.5	16162.1	spline(k=3)	16251.2	16255	16257.7	16258.6	16262.6	linear	16102.8	16105.6	16106.4	16097.1	16100.8	spline(k=3)

## Sheet: Supp Table S3
Supplementary Table S3: Distributions of statistically significant metabolite associations across sleep phenotypes within domains.
Definition	Median	Mean	Min	Max	Median %	Mean %	Min %	Max %
All	14	41.775	0	307	1.82292	5.43945	0	39.974
Duration	2	26.6	0	68	0.260417	3.46354	0	8.85417
EDS	24.5	24.5	9	40	3.1901	3.1901	1.17188	5.20833
HR	177	165.75	2	307	23.0469	21.582	0.260417	39.974
Insomnia	14	19.1429	0	74	1.82292	2.49256	0	9.63542
SDB	9	14.4	0	60	1.17188	1.875	0	7.8125
Timing	47	68	0	135	6.11979	8.85417	0	17.5781
All statistics are reported based on the primary model 1 association analysis.
Statistically significant associations are defined as FDR-corrected p-value, derived using the Benjamini-Hochberg method to control false discovery rate (FDR) for multiple testing across all metabolites within each model and sex stratum for each sleep phenotype is below 0.05; while the unadjusted two-sided p values were derived by accounting for the complex sampling design-based degrees of freedo…
Sleep disordered breathing (SDB), sleep duration (Duration), sleep timing (Timing), self-reported insomnia symptoms (Insomnia), excessive daytime sleepiness (EDS), and heart rate (HR) during sleep.

## Sheet: Supp Table S4
Supplementary Table S4: Metabolites associations that differed between Model 1 and Model 2.
						Model 1							Model 2
Trait	Metabolite	Superpathway	Subpathway	Sleep phenotype domain	Sleep phenotype dichotomised or continuous	beta	se	n	p val	FDR-corrected p	Lower 95% CI	Upper 95% CI	beta	se	n	p val	FDR-corrected p
restless sleep	chem_100006098	Xenobiotics	Chemical	Insomnia	Dichotomised	0.0593684	0.0390527	5471	0.128458	0.570609	-0.017175	0.135912	-0.0220604	0.0365668	5400	0.546315	0.933638
restless sleep	chem_100020515	Xenobiotics	Chemical	Insomnia	Dichotomised	0.0309756	0.0427136	5471	0.468334	0.853653	-0.052743	0.114694	-0.0661993	0.0379704	5400	0.0812558	0.723606
restless sleep	chem_100021530	Amino Acid	Methionine, Cysteine, SAM and Taurine Metabolism	Insomnia	Dichotomised	0.0482723	0.0469818	5471	0.304201	0.740525	-0.0438121	0.140357	-0.0476165	0.0410365	5400	0.245908	0.904102
restless sleep	chem_999924812	Unnamed		Insomnia	Dichotomised	0.188305	0.0442683	5471	2.1025e-05	0.0161472	0.101539	0.275071	0.0584715	0.0382056	5400	0.125907	0.793176
snore	chem_999924812	Unnamed		SDB	Dichotomised	0.100271	0.0452227	4400	0.0266039	0.303324	0.0116349	0.188908	0.0109763	0.0373317	4343	0.768742	0.947133
whiirs	chem_999924812	Unnamed		Insomnia	Continuous	0.0098095	0.00294256	5984	0.000857115	0.0346455	0.00404208	0.0155769	0.00383932	0.00261072	5906	0.1414	0.550859
p val is the unadjusted two-sided p values derived by accounting for the complex sampling design-based degrees of freedom, using adjusted standard errors to compute the t-statistic in single metabolite association analysis with each sleep phenotype as dependent variables.
FDR-corrected p-value was derived using the Benjamini-Hochberg method to control false discovery rate (FDR) for multiple testing across all metabolites within each model and sex stratum for each sleep phenotype.
Model 1 adjusted for batch number, demographic, and baseline clinical variables, including age, sex, field centre, self-reported Hispanic/Latino background (Mexican, Puerto Rican, Cuban, Central American, Dominican, South American, and other/multi) and body mass index (BMI). Model 2 further adjusted for lifestyle variables – alcohol use (never, former, current), cigarette use (never, former, curr…
Difference in association was determined when the effect estimate in Model 2 was outside the 95% confidence interval of the estimated association from Model 1.

## Sheet: Supp Table S5
Supplementary Table S5: Adjusted R squared comparison for selected metabolites
Metabolite	Sleep phenotype	Covariates only	Covariates + Metabolite	Metabolite only	Sleep phenotype dichotomised or continuous	Difference in Adjusted R^2
isovalerylcarnitine (C5)	hypoxic burden	0.181314	0.186018	0.0354594	Continuous	0.00470403
isovalerylcarnitine (C5)	perlt90	0.0832395	0.0873358	0.0225396	Continuous	0.00409631
isovalerylcarnitine (C5)	rei3	0.193092	0.198521	0.0434873	Continuous	0.00542854
orotidine	sleep duration	0.0476709	0.0532949	0.000779638	Continuous	0.00562395
orotidine	weekday sleep duration	0.043344	0.0491868	0.00170851	Continuous	0.00584284
1-(1-enyl-palmitoyl)-2-oleoyl-GPC (P-16:0/18:1)*	avg hr	0.123695	0.144596	0.028085	Continuous	0.0209012
1-(1-enyl-palmitoyl)-2-oleoyl-GPC (P-16:0/18:1)*	avg o2	0.219524	0.223908	0.0200307	Continuous	0.00438473
sphingomyelin (d18:0/18:0, d19:0/17:0)*	min o2	0.206913	0.211254	0.0331124	Continuous	0.00434163
S-carboxyethylcysteine	weekend bed time	0.110437	0.116228	0.00361375	Continuous	0.00579132
S-carboxyethylcysteine	weekend midpoint time	0.0927001	0.0971104	0.00269444	Continuous	0.00441033
3-bromo-5-chloro-2,6-dihydroxybenzoic acid*	rei0>5	0.201929	0.210715	0.0109593	Dichotomised	0.00878639
2-aminobutyrate	sleep pill	0.0577189	0.0671648	0.0168808	Dichotomised	0.00944591
1-palmitoyl-2-linoleoyl-GPI (16:0/18:2)	min hr	0.0856983	0.0960968	0.0209355	Continuous	0.0103985
aspartate	max hr	0.102687	0.117504	0.0240571	Continuous	0.0148173
cortisol	weekday midpoint time	0.036726	0.0367651	3.5276e-05	Continuous	3.9184e-05
cortisol	weekday wake time	0.0842638	0.0884307	0.00554048	Continuous	0.00416681
isoleucine	weekday bed time	0.0696885	0.0744816	0.0101501	Continuous	0.00479309
glutamate	snore	0.128403	0.136483	0.0646832	Dichotomised	0.00808002
X-11470	ess	0.0288547	0.0388763	0.0104605	Continuous	0.0100215
X-12462	rei0	0.244237	0.253839	0.0136052	Continuous	0.00960232
X-12462	rei0>15	0.243362	0.24833	0.00859368	Dichotomised	0.0049687
X-12462	total event count	0.2284	0.234267	0.00739214	Continuous	0.0058671
X-12462	total event duration	0.23067	0.235527	0.0053785	Continuous	0.00485664
X-24812	weekend wake time	0.099773	0.104148	2.43882e-06	Continuous	0.00437466
"Covariates only" model adjusts for age, sex, study center, Hispanic background and BMI.
"Metabolite only" model adjusts for only the metabolite.
Difference in Adjusted R^2 is the increase in adjusted R^2 in "covariates+metabolite" model compared to "covariates only" model.
Metabolites were selected based on the unadjusted two-sided p value <10^-5, which was derived by accounting for the complex sampling design-based degrees of freedom, using adjusted standard errors to compute the t-statistic in single metabolite association analysis with each sleep phenotype as dependent variables.

## Sheet: Supp Table S6
Supplementary Table S6: Summary of statistically significant metabolite associations with sleep traits across metabolite superpathways.
Superpathway	Number of statistically significant associations with any sleep trait and any metabolite in superpathway	Number of unique metabolites associated with any sleep trait	Lowest number of statistically significant association of a single metabolite in the superpathway	Maximum number of statistically significant association of a single metabolite in the superpathway	Average number of statistically significant association of a single metabolite in the superpathway
Amino Acid	362	166	0	11	2.18072
Carbohydrate	43	13	1	6	3.30769
Cofactors and Vitamins	83	26	0	9	3.19231
Energy	13	8	0	4	1.625
Lipid	749	296	0	12	2.53041
Nucleotide	28	25	0	4	1.12
Partially Characterised Molecules	22	18	0	5	1.22222
Peptide	61	26	0	9	2.34615
Unnamed	202	113	0	9	1.78761
Xenobiotics	108	77	0	9	1.4026
Statistically significant associations are defined as FDR-corrected p-value, derived using the Benjamini-Hochberg method to control false discovery rate (FDR) for multiple testing across all metabolites within each model and sex stratum for each sleep phenotype is below 0.05; while the unadjusted two-sided p values were derived by accounting for the complex sampling design-based degrees of freedo…

## Sheet: Supp Table S7
Supplementary Table S7: Number of potential and statistically significant associations by metabolite subpathway and sleep domain
superpathway	subpathway	Sleep domain	Total number of sleep-metabolite pairs	Number of statistically significant associations (FDR<0.05)	Percent significant associations (%)
Amino Acid	Alanine and Aspartate Metabolism	Duration	35	3
Amino Acid	Alanine and Aspartate Metabolism	EDS	14	0	0
Amino Acid	Alanine and Aspartate Metabolism	HR	28	9	32.1429
Amino Acid	Alanine and Aspartate Metabolism	Insomnia	49	1	2.04082
Amino Acid	Alanine and Aspartate Metabolism	SDB	105	0	0
Amino Acid	Alanine and Aspartate Metabolism	Timing	49	7	14.2857
Amino Acid	Creatine Metabolism	Duration	15	0	0
Amino Acid	Creatine Metabolism	EDS	6	0	0
Amino Acid	Creatine Metabolism	HR	12	7	58.3333
Amino Acid	Creatine Metabolism	Insomnia	21	0	0
Amino Acid	Creatine Metabolism	SDB	45	0	0
Amino Acid	Creatine Metabolism	Timing	21	0	0
Amino Acid	Glutamate Metabolism	Duration	35	0	0
Amino Acid	Glutamate Metabolism	EDS	14	0	0
Amino Acid	Glutamate Metabolism	HR	28	7	25
Amino Acid	Glutamate Metabolism	Insomnia	49	1	2.04082
Amino Acid	Glutamate Metabolism	SDB	105	4	3.80952
Amino Acid	Glutamate Metabolism	Timing	49	3	6.12245
Amino Acid	Glutathione Metabolism	Duration	20	0	0
Amino Acid	Glutathione Metabolism	EDS	8	0	0
Amino Acid	Glutathione Metabolism	HR	16	2	12.5
Amino Acid	Glutathione Metabolism	Insomnia	28	2	7.14286
Amino Acid	Glutathione Metabolism	SDB	60	0	0
Amino Acid	Glutathione Metabolism	Timing	28	2	7.14286
Amino Acid	Glycine, Serine and Threonine Metabolism	Duration	45	2	4.44444
Amino Acid	Glycine, Serine and Threonine Metabolism	EDS	18	0	0
Amino Acid	Glycine, Serine and Threonine Metabolism	HR	36	11	30.5556
Amino Acid	Glycine, Serine and Threonine Metabolism	Insomnia	63	0	0
Amino Acid	Glycine, Serine and Threonine Metabolism	SDB	135	7	5.18519
Amino Acid	Glycine, Serine and Threonine Metabolism	Timing	63	7	11.1111
Amino Acid	Guanidino and Acetamido Metabolism	Duration	5	0	0
Amino Acid	Guanidino and Acetamido Metabolism	EDS	2	0	0
Amino Acid	Guanidino and Acetamido Metabolism	HR	4	0	0
Amino Acid	Guanidino and Acetamido Metabolism	Insomnia	7	0	0
Amino Acid	Guanidino and Acetamido Metabolism	SDB	15	0	0
Amino Acid	Guanidino and Acetamido Metabolism	Timing	7	0	0
Amino Acid	Histidine Metabolism	Duration	65	0	0
Amino Acid	Histidine Metabolism	EDS	26	2	7.69231
Amino Acid	Histidine Metabolism	HR	52	16	30.7692
Amino Acid	Histidine Metabolism	Insomnia	91	4	4.3956
Amino Acid	Histidine Metabolism	SDB	195	3	1.53846
Amino Acid	Histidine Metabolism	Timing	91	1	1.0989
Amino Acid	Leucine, Isoleucine and Valine Metabolism	Duration	135	6	4.44444
Amino Acid	Leucine, Isoleucine and Valine Metabolism	EDS	54	1	1.85185
Amino Acid	Leucine, Isoleucine and Valine Metabolism	HR	108	34	31.4815
Amino Acid	Leucine, Isoleucine and Valine Metabolism	Insomnia	189	7	3.7037
Amino Acid	Leucine, Isoleucine and Valine Metabolism	SDB	405	15	3.7037
Amino Acid	Leucine, Isoleucine and Valine Metabolism	Timing	189	29	15.3439
Amino Acid	Lysine Metabolism	Duration	85	3	3.52941
Amino Acid	Lysine Metabolism	EDS	34	0	0
Amino Acid	Lysine Metabolism	HR	68	7	10.2941
Amino Acid	Lysine Metabolism	Insomnia	119	0	0
Amino Acid	Lysine Metabolism	SDB	255	0	0
Amino Acid	Lysine Metabolism	Timing	119	9	7.56303
Amino Acid	Methionine, Cysteine, SAM and Taurine Metabolism	Duration	95	1	1.05263
Amino Acid	Methionine, Cysteine, SAM and Taurine Metabolism	EDS	38	0	0
Amino Acid	Methionine, Cysteine, SAM and Taurine Metabolism	HR	76	19	25
Amino Acid	Methionine, Cysteine, SAM and Taurine Metabolism	Insomnia	133	1	0.75188
Amino Acid	Methionine, Cysteine, SAM and Taurine Metabolism	SDB	285	1	0.350877
Amino Acid	Methionine, Cysteine, SAM and Taurine Metabolism	Timing	133	10	7.5188
Amino Acid	Phenylalanine Metabolism	Duration	30	2	6.66667
Amino Acid	Phenylalanine Metabolism	EDS	12	1	8.33333
Amino Acid	Phenylalanine Metabolism	HR	24	3	12.5
Amino Acid	Phenylalanine Metabolism	Insomnia	42	1	2.38095
Amino Acid	Phenylalanine Metabolism	SDB	90	4	4.44444
Amino Acid	Phenylalanine Metabolism	Timing	42	2	4.7619
Amino Acid	Polyamine Metabolism	Duration	30	6	20
Amino Acid	Polyamine Metabolism	EDS	12	0	0
Amino Acid	Polyamine Metabolism	HR	24	3	12.5
Amino Acid	Polyamine Metabolism	Insomnia	42	1	2.38095
Amino Acid	Polyamine Metabolism	SDB	90	0	0
Amino Acid	Polyamine Metabolism	Timing	42	0	0
Amino Acid	Tryptophan Metabolism	Duration	80	5	6.25
Amino Acid	Tryptophan Metabolism	EDS	32	0	0
Amino Acid	Tryptophan Metabolism	HR	64	8	12.5
Amino Acid	Tryptophan Metabolism	Insomnia	112	6	5.35714
Amino Acid	Tryptophan Metabolism	SDB	240	1	0.416667
Amino Acid	Tryptophan Metabolism	Timing	112	8	7.14286
Amino Acid	Tyrosine Metabolism	Duration	55	2	3.63636
Amino Acid	Tyrosine Metabolism	EDS	22	1	4.54545
Amino Acid	Tyrosine Metabolism	HR	44	3	6.81818
Amino Acid	Tyrosine Metabolism	Insomnia	77	2	2.5974
Amino Acid	Tyrosine Metabolism	SDB	165	8	4.84848
Amino Acid	Tyrosine Metabolism	Timing	77	13	16.8831
Amino Acid	Urea cycle; Arginine and Proline Metabolism	Duration	100	1	1
Amino Acid	Urea cycle; Arginine and Proline Metabolism	EDS	40	0	0
Amino Acid	Urea cycle; Arginine and Proline Metabolism	HR	80	20	25
Amino Acid	Urea cycle; Arginine and Proline Metabolism	Insomnia	140	4	2.85714
Amino Acid	Urea cycle; Arginine and Proline Metabolism	SDB	300	1	0.333333
Amino Acid	Urea cycle; Arginine and Proline Metabolism	Timing	140	12	8.57143
Carbohydrate	Aminosugar Metabolism	Duration	20	6	30
Carbohydrate	Aminosugar Metabolism	EDS	8	0	0
Carbohydrate	Aminosugar Metabolism	HR	16	5	31.25
Carbohydrate	Aminosugar Metabolism	Insomnia	28	2	7.14286
Carbohydrate	Aminosugar Metabolism	SDB	60	0	0
Carbohydrate	Aminosugar Metabolism	Timing	28	1	3.57143
Carbohydrate	Fructose, Mannose and Galactose Metabolism	Duration	15	0	0
Carbohydrate	Fructose, Mannose and Galactose Metabolism	EDS	6	0	0
Carbohydrate	Fructose, Mannose and Galactose Metabolism	HR	12	6	50
Carbohydrate	Fructose, Mannose and Galactose Metabolism	Insomnia	21	0	0
Carbohydrate	Fructose, Mannose and Galactose Metabolism	SDB	45	2	4.44444
Carbohydrate	Fructose, Mannose and Galactose Metabolism	Timing	21	1	4.7619
Carbohydrate	Glycolysis, Gluconeogenesis, and Pyruvate Metabolism	Duration	25	0	0
Carbohydrate	Glycolysis, Gluconeogenesis, and Pyruvate Metabolism	EDS	10	2	20
Carbohydrate	Glycolysis, Gluconeogenesis, and Pyruvate Metabolism	HR	20	12	60
Carbohydrate	Glycolysis, Gluconeogenesis, and Pyruvate Metabolism	Insomnia	35	0	0
Carbohydrate	Glycolysis, Gluconeogenesis, and Pyruvate Metabolism	SDB	75	5	6.66667
Carbohydrate	Glycolysis, Gluconeogenesis, and Pyruvate Metabolism	Timing	35	0	0
Carbohydrate	Pentose Metabolism	Duration	5	0	0
Carbohydrate	Pentose Metabolism	EDS	2	0	0
Carbohydrate	Pentose Metabolism	HR	4	0	0
Carbohydrate	Pentose Metabolism	Insomnia	7	1	14.2857
Carbohydrate	Pentose Metabolism	SDB	15	0	0
Carbohydrate	Pentose Metabolism	Timing	7	0	0
Cofactors and Vitamins	Ascorbate and Aldarate Metabolism	Duration	30	2	6.66667
Cofactors and Vitamins	Ascorbate and Aldarate Metabolism	EDS	12	0	0
Cofactors and Vitamins	Ascorbate and Aldarate Metabolism	HR	24	6	25
Cofactors and Vitamins	Ascorbate and Aldarate Metabolism	Insomnia	42	0	0
Cofactors and Vitamins	Ascorbate and Aldarate Metabolism	SDB	90	2	2.22222
Cofactors and Vitamins	Ascorbate and Aldarate Metabolism	Timing	42	0	0
Cofactors and Vitamins	Hemoglobin and Porphyrin Metabolism	Duration	20	0	0
Cofactors and Vitamins	Hemoglobin and Porphyrin Metabolism	EDS	8	0	0
Cofactors and Vitamins	Hemoglobin and Porphyrin Metabolism	HR	16	7	43.75
Cofactors and Vitamins	Hemoglobin and Porphyrin Metabolism	Insomnia	28	2	7.14286
Cofactors and Vitamins	Hemoglobin and Porphyrin Metabolism	SDB	60	0	0
Cofactors and Vitamins	Hemoglobin and Porphyrin Metabolism	Timing	28	8	28.5714
Cofactors and Vitamins	Nicotinate and Nicotinamide Metabolism	Duration	30	2	6.66667
Cofactors and Vitamins	Nicotinate and Nicotinamide Metabolism	EDS	12	2	16.6667
Cofactors and Vitamins	Nicotinate and Nicotinamide Metabolism	HR	24	6	25
Cofactors and Vitamins	Nicotinate and Nicotinamide Metabolism	Insomnia	42	4	9.52381
Cofactors and Vitamins	Nicotinate and Nicotinamide Metabolism	SDB	90	2	2.22222
Cofactors and Vitamins	Nicotinate and Nicotinamide Metabolism	Timing	42	10	23.8095
Cofactors and Vitamins	Pantothenate and CoA Metabolism	Duration	5	0	0
Cofactors and Vitamins	Pantothenate and CoA Metabolism	EDS	2	0	0
Cofactors and Vitamins	Pantothenate and CoA Metabolism	HR	4	0	0
Cofactors and Vitamins	Pantothenate and CoA Metabolism	Insomnia	7	1	14.2857
Cofactors and Vitamins	Pantothenate and CoA Metabolism	SDB	15	0	0
Cofactors and Vitamins	Pantothenate and CoA Metabolism	Timing	7	4	57.1429
Cofactors and Vitamins	Tocopherol Metabolism	Duration	25	0	0
Cofactors and Vitamins	Tocopherol Metabolism	EDS	10	0	0
Cofactors and Vitamins	Tocopherol Metabolism	HR	20	4	20
Cofactors and Vitamins	Tocopherol Metabolism	Insomnia	35	1	2.85714
Cofactors and Vitamins	Tocopherol Metabolism	SDB	75	0	0
Cofactors and Vitamins	Tocopherol Metabolism	Timing	35	5	14.2857
Cofactors and Vitamins	Vitamin A Metabolism	Duration	15	2	13.3333
Cofactors and Vitamins	Vitamin A Metabolism	EDS	6	0	0
Cofactors and Vitamins	Vitamin A Metabolism	HR	12	4	33.3333
Cofactors and Vitamins	Vitamin A Metabolism	Insomnia	21	4	19.0476
Cofactors and Vitamins	Vitamin A Metabolism	SDB	45	0	0
Cofactors and Vitamins	Vitamin A Metabolism	Timing	21	2	9.52381
Cofactors and Vitamins	Vitamin B6 Metabolism	Duration	5	0	0
Cofactors and Vitamins	Vitamin B6 Metabolism	EDS	2	0	0
Cofactors and Vitamins	Vitamin B6 Metabolism	HR	4	3	75
Cofactors and Vitamins	Vitamin B6 Metabolism	Insomnia	7	0	0
Cofactors and Vitamins	Vitamin B6 Metabolism	SDB	15	0	0
Cofactors and Vitamins	Vitamin B6 Metabolism	Timing	7	0	0
Energy	Oxidative Phosphorylation	Duration	5	1	20
Energy	Oxidative Phosphorylation	EDS	2	0	0
Energy	Oxidative Phosphorylation	HR	4	0	0
Energy	Oxidative Phosphorylation	Insomnia	7	0	0
Energy	Oxidative Phosphorylation	SDB	15	0	0
Energy	Oxidative Phosphorylation	Timing	7	1	14.2857
Energy	TCA Cycle	Duration	35	0	0
Energy	TCA Cycle	EDS	14	0	0
Energy	TCA Cycle	HR	28	5	17.8571
Energy	TCA Cycle	Insomnia	49	0	0
Energy	TCA Cycle	SDB	105	6	5.71429
Energy	TCA Cycle	Timing	49	0	0
Lipid	Androgenic Steroids	Duration	90	7	7.77778
Lipid	Androgenic Steroids	EDS	36	6	16.6667
Lipid	Androgenic Steroids	HR	72	20	27.7778
Lipid	Androgenic Steroids	Insomnia	126	2	1.5873
Lipid	Androgenic Steroids	SDB	270	1	0.37037
Lipid	Androgenic Steroids	Timing	126	7	5.55556
Lipid	Carnitine Metabolism	Duration	10	0	0
Lipid	Carnitine Metabolism	EDS	4	0	0
Lipid	Carnitine Metabolism	HR	8	6	75
Lipid	Carnitine Metabolism	Insomnia	14	1	7.14286
Lipid	Carnitine Metabolism	SDB	30	3	10
Lipid	Carnitine Metabolism	Timing	14	0	0
Lipid	Ceramides	Duration	5	2	40
Lipid	Ceramides	EDS	2	0	0
Lipid	Ceramides	HR	4	2	50
Lipid	Ceramides	Insomnia	7	0	0
Lipid	Ceramides	SDB	15	0	0
Lipid	Ceramides	Timing	7	0	0
Lipid	Corticosteroids	Duration	25	5	20
Lipid	Corticosteroids	EDS	10	2	20
Lipid	Corticosteroids	HR	20	2	10
Lipid	Corticosteroids	Insomnia	35	1	2.85714
Lipid	Corticosteroids	SDB	75	0	0
Lipid	Corticosteroids	Timing	35	14	40
Lipid	Diacylglycerol	Duration	30	0	0
Lipid	Diacylglycerol	EDS	12	0	0
Lipid	Diacylglycerol	HR	24	7	29.1667
Lipid	Diacylglycerol	Insomnia	42	0	0
Lipid	Diacylglycerol	SDB	90	13	14.4444
Lipid	Diacylglycerol	Timing	42	0	0
Lipid	Dihydrosphingomyelins	Duration	25	1	4
Lipid	Dihydrosphingomyelins	EDS	10	0	0
Lipid	Dihydrosphingomyelins	HR	20	10	50
Lipid	Dihydrosphingomyelins	Insomnia	35	0	0
Lipid	Dihydrosphingomyelins	SDB	75	7	9.33333
Lipid	Dihydrosphingomyelins	Timing	35	0	0
Lipid	Eicosanoid	Duration	5	0	0
Lipid	Eicosanoid	EDS	2	1	50
Lipid	Eicosanoid	HR	4	1	25
Lipid	Eicosanoid	Insomnia	7	0	0
Lipid	Eicosanoid	SDB	15	0	0
Lipid	Eicosanoid	Timing	7	0	0
Lipid	Endocannabinoid	Duration	10	0	0
Lipid	Endocannabinoid	EDS	4	0	0
Lipid	Endocannabinoid	HR	8	1	12.5
Lipid	Endocannabinoid	Insomnia	14	0	0
Lipid	Endocannabinoid	SDB	30	0	0
Lipid	Endocannabinoid	Timing	14	0	0
Lipid	Fatty Acid Metabolism (Acyl Carnitine, Dicarboxylate)	Duration	10	0	0
Lipid	Fatty Acid Metabolism (Acyl Carnitine, Dicarboxylate)	EDS	4	0	0
Lipid	Fatty Acid Metabolism (Acyl Carnitine, Dicarboxylate)	HR	8	3	37.5
Lipid	Fatty Acid Metabolism (Acyl Carnitine, Dicarboxylate)	Insomnia	14	0	0
Lipid	Fatty Acid Metabolism (Acyl Carnitine, Dicarboxylate)	SDB	30	0	0
Lipid	Fatty Acid Metabolism (Acyl Carnitine, Dicarboxylate)	Timing	14	0	0
Lipid	Fatty Acid Metabolism (Acyl Carnitine, Hydroxy)	Duration	25	0	0
Lipid	Fatty Acid Metabolism (Acyl Carnitine, Hydroxy)	EDS	10	0	0
Lipid	Fatty Acid Metabolism (Acyl Carnitine, Hydroxy)	HR	20	5	25
Lipid	Fatty Acid Metabolism (Acyl Carnitine, Hydroxy)	Insomnia	35	2	5.71429
Lipid	Fatty Acid Metabolism (Acyl Carnitine, Hydroxy)	SDB	75	0	0
Lipid	Fatty Acid Metabolism (Acyl Carnitine, Hydroxy)	Timing	35	5	14.2857
Lipid	Fatty Acid Metabolism (Acyl Carnitine, Long Chain Saturated)	Duration	5	0	0
Lipid	Fatty Acid Metabolism (Acyl Carnitine, Long Chain Saturated)	EDS	2	0	0
Lipid	Fatty Acid Metabolism (Acyl Carnitine, Long Chain Saturated)	HR	4	0	0
Lipid	Fatty Acid Metabolism (Acyl Carnitine, Long Chain Saturated)	Insomnia	7	0	0
Lipid	Fatty Acid Metabolism (Acyl Carnitine, Long Chain Saturated)	SDB	15	0	0
Lipid	Fatty Acid Metabolism (Acyl Carnitine, Long Chain Saturated)	Timing	7	2	28.5714
Lipid	Fatty Acid Metabolism (Acyl Carnitine, Medium Chain)	Duration	20	0	0
Lipid	Fatty Acid Metabolism (Acyl Carnitine, Medium Chain)	EDS	8	0	0
Lipid	Fatty Acid Metabolism (Acyl Carnitine, Medium Chain)	HR	16	3	18.75
Lipid	Fatty Acid Metabolism (Acyl Carnitine, Medium Chain)	Insomnia	28	3	10.7143
Lipid	Fatty Acid Metabolism (Acyl Carnitine, Medium Chain)	SDB	60	0	0
Lipid	Fatty Acid Metabolism (Acyl Carnitine, Medium Chain)	Timing	28	0	0
Lipid	Fatty Acid Metabolism (Acyl Carnitine, Monounsaturated)	Duration	20	0	0
Lipid	Fatty Acid Metabolism (Acyl Carnitine, Monounsaturated)	EDS	8	0	0
Lipid	Fatty Acid Metabolism (Acyl Carnitine, Monounsaturated)	HR	16	0	0
Lipid	Fatty Acid Metabolism (Acyl Carnitine, Monounsaturated)	Insomnia	28	1	3.57143
Lipid	Fatty Acid Metabolism (Acyl Carnitine, Monounsaturated)	SDB	60	0	0
Lipid	Fatty Acid Metabolism (Acyl Carnitine, Monounsaturated)	Timing	28	4	14.2857
Lipid	Fatty Acid Metabolism (Acyl Carnitine, Polyunsaturated)	Duration	5	0	0
Lipid	Fatty Acid Metabolism (Acyl Carnitine, Polyunsaturated)	EDS	2	0	0
Lipid	Fatty Acid Metabolism (Acyl Carnitine, Polyunsaturated)	HR	4	0	0
Lipid	Fatty Acid Metabolism (Acyl Carnitine, Polyunsaturated)	Insomnia	7	0	0
Lipid	Fatty Acid Metabolism (Acyl Carnitine, Polyunsaturated)	SDB	15	0	0
Lipid	Fatty Acid Metabolism (Acyl Carnitine, Polyunsaturated)	Timing	7	0	0
Lipid	Fatty Acid Metabolism (Acyl Carnitine, Short Chain)	Duration	5	0	0
Lipid	Fatty Acid Metabolism (Acyl Carnitine, Short Chain)	EDS	2	0	0
Lipid	Fatty Acid Metabolism (Acyl Carnitine, Short Chain)	HR	4	0	0
Lipid	Fatty Acid Metabolism (Acyl Carnitine, Short Chain)	Insomnia	7	0	0
Lipid	Fatty Acid Metabolism (Acyl Carnitine, Short Chain)	SDB	15	0	0
Lipid	Fatty Acid Metabolism (Acyl Carnitine, Short Chain)	Timing	7	2	28.5714
Lipid	Fatty Acid Metabolism (Acyl Choline)	Duration	35	0	0
Lipid	Fatty Acid Metabolism (Acyl Choline)	EDS	14	0	0
Lipid	Fatty Acid Metabolism (Acyl Choline)	HR	28	20	71.4286
Lipid	Fatty Acid Metabolism (Acyl Choline)	Insomnia	49	0	0
Lipid	Fatty Acid Metabolism (Acyl Choline)	SDB	105	0	0
Lipid	Fatty Acid Metabolism (Acyl Choline)	Timing	49	1	2.04082
Lipid	Fatty Acid Metabolism (Acyl Glutamine)	Duration	5	0	0
Lipid	Fatty Acid Metabolism (Acyl Glutamine)	EDS	2	0	0
Lipid	Fatty Acid Metabolism (Acyl Glutamine)	HR	4	2	50
Lipid	Fatty Acid Metabolism (Acyl Glutamine)	Insomnia	7	0	0
Lipid	Fatty Acid Metabolism (Acyl Glutamine)	SDB	15	0	0
Lipid	Fatty Acid Metabolism (Acyl Glutamine)	Timing	7	5	71.4286
Lipid	Fatty Acid Metabolism (Acyl Glycine)	Duration	10	0	0
Lipid	Fatty Acid Metabolism (Acyl Glycine)	EDS	4	0	0
Lipid	Fatty Acid Metabolism (Acyl Glycine)	HR	8	0	0
Lipid	Fatty Acid Metabolism (Acyl Glycine)	Insomnia	14	0	0
Lipid	Fatty Acid Metabolism (Acyl Glycine)	SDB	30	0	0
Lipid	Fatty Acid Metabolism (Acyl Glycine)	Timing	14	0	0
Lipid	Fatty Acid Metabolism (also BCAA Metabolism)	Duration	15	0	0
Lipid	Fatty Acid Metabolism (also BCAA Metabolism)	EDS	6	0	0
Lipid	Fatty Acid Metabolism (also BCAA Metabolism)	HR	12	6	50
Lipid	Fatty Acid Metabolism (also BCAA Metabolism)	Insomnia	21	0	0
Lipid	Fatty Acid Metabolism (also BCAA Metabolism)	SDB	45	3	6.66667
Lipid	Fatty Acid Metabolism (also BCAA Metabolism)	Timing	21	0	0
Lipid	Fatty Acid, Amino	Duration	15	0	0
Lipid	Fatty Acid, Amino	EDS	6	0	0
Lipid	Fatty Acid, Amino	HR	12	5	41.6667
Lipid	Fatty Acid, Amino	Insomnia	21	0	0
Lipid	Fatty Acid, Amino	SDB	45	1	2.22222
Lipid	Fatty Acid, Amino	Timing	21	5	23.8095
Lipid	Fatty Acid, Branched	Duration	15	0	0
Lipid	Fatty Acid, Branched	EDS	6	0	0
Lipid	Fatty Acid, Branched	HR	12	2	16.6667
Lipid	Fatty Acid, Branched	Insomnia	21	1	4.7619
Lipid	Fatty Acid, Branched	SDB	45	0	0
Lipid	Fatty Acid, Branched	Timing	21	0	0
Lipid	Fatty Acid, Dicarboxylate	Duration	110	0	0
Lipid	Fatty Acid, Dicarboxylate	EDS	44	1	2.27273
Lipid	Fatty Acid, Dicarboxylate	HR	88	18	20.4545
Lipid	Fatty Acid, Dicarboxylate	Insomnia	154	6	3.8961
Lipid	Fatty Acid, Dicarboxylate	SDB	330	1	0.30303
Lipid	Fatty Acid, Dicarboxylate	Timing	154	35	22.7273
Lipid	Fatty Acid, Dihydroxy	Duration	20	2	10
Lipid	Fatty Acid, Dihydroxy	EDS	8	0	0
Lipid	Fatty Acid, Dihydroxy	HR	16	3	18.75
Lipid	Fatty Acid, Dihydroxy	Insomnia	28	0	0
Lipid	Fatty Acid, Dihydroxy	SDB	60	0	0
Lipid	Fatty Acid, Dihydroxy	Timing	28	0	0
Lipid	Fatty Acid, Monohydroxy	Duration	60	0	0
Lipid	Fatty Acid, Monohydroxy	EDS	24	3	12.5
Lipid	Fatty Acid, Monohydroxy	HR	48	8	16.6667
Lipid	Fatty Acid, Monohydroxy	Insomnia	84	2	2.38095
Lipid	Fatty Acid, Monohydroxy	SDB	180	0	0
Lipid	Fatty Acid, Monohydroxy	Timing	84	16	19.0476
Lipid	Glycerolipid Metabolism	Duration	10	1	10
Lipid	Glycerolipid Metabolism	EDS	4	0	0
Lipid	Glycerolipid Metabolism	HR	8	2	25
Lipid	Glycerolipid Metabolism	Insomnia	14	0	0
Lipid	Glycerolipid Metabolism	SDB	30	0	0
Lipid	Glycerolipid Metabolism	Timing	14	0	0
Lipid	Hexosylceramides (HCER)	Duration	15	0	0
Lipid	Hexosylceramides (HCER)	EDS	6	0	0
Lipid	Hexosylceramides (HCER)	HR	12	3	25
Lipid	Hexosylceramides (HCER)	Insomnia	21	2	9.52381
Lipid	Hexosylceramides (HCER)	SDB	45	3	6.66667
Lipid	Hexosylceramides (HCER)	Timing	21	0	0
Lipid	Inositol Metabolism	Duration	5	0	0
Lipid	Inositol Metabolism	EDS	2	0	0
Lipid	Inositol Metabolism	HR	4	1	25
Lipid	Inositol Metabolism	Insomnia	7	0	0
Lipid	Inositol Metabolism	SDB	15	0	0
Lipid	Inositol Metabolism	Timing	7	1	14.2857
Lipid	Ketone Bodies	Duration	5	0	0
Lipid	Ketone Bodies	EDS	2	0	0
Lipid	Ketone Bodies	HR	4	0	0
Lipid	Ketone Bodies	Insomnia	7	0	0
Lipid	Ketone Bodies	SDB	15	0	0
Lipid	Ketone Bodies	Timing	7	3	42.8571
Lipid	Lactosylceramides (LCER)	Duration	5	0	0
Lipid	Lactosylceramides (LCER)	EDS	2	0	0
Lipid	Lactosylceramides (LCER)	HR	4	0	0
Lipid	Lactosylceramides (LCER)	Insomnia	7	0	0
Lipid	Lactosylceramides (LCER)	SDB	15	0	0
Lipid	Lactosylceramides (LCER)	Timing	7	2	28.5714
Lipid	Long Chain Monounsaturated Fatty Acid	Duration	30	0	0
Lipid	Long Chain Monounsaturated Fatty Acid	EDS	12	4	33.3333
Lipid	Long Chain Monounsaturated Fatty Acid	HR	24	14	58.3333
Lipid	Long Chain Monounsaturated Fatty Acid	Insomnia	42	0	0
Lipid	Long Chain Monounsaturated Fatty Acid	SDB	90	0	0
Lipid	Long Chain Monounsaturated Fatty Acid	Timing	42	7	16.6667
Lipid	Long Chain Polyunsaturated Fatty Acid (n3 and n6)	Duration	70	0	0
Lipid	Long Chain Polyunsaturated Fatty Acid (n3 and n6)	EDS	28	3	10.7143
Lipid	Long Chain Polyunsaturated Fatty Acid (n3 and n6)	HR	56	8	14.2857
Lipid	Long Chain Polyunsaturated Fatty Acid (n3 and n6)	Insomnia	98	0	0
Lipid	Long Chain Polyunsaturated Fatty Acid (n3 and n6)	SDB	210	0	0
Lipid	Long Chain Polyunsaturated Fatty Acid (n3 and n6)	Timing	98	20	20.4082
Lipid	Long Chain Saturated Fatty Acid	Duration	35	0	0
Lipid	Long Chain Saturated Fatty Acid	EDS	14	3	21.4286
Lipid	Long Chain Saturated Fatty Acid	HR	28	11	39.2857
Lipid	Long Chain Saturated Fatty Acid	Insomnia	49	0	0
Lipid	Long Chain Saturated Fatty Acid	SDB	105	0	0
Lipid	Long Chain Saturated Fatty Acid	Timing	49	1	2.04082
Lipid	Lysophospholipid	Duration	115	1	0.869565
Lipid	Lysophospholipid	EDS	46	0	0
Lipid	Lysophospholipid	HR	92	8	8.69565
Lipid	Lysophospholipid	Insomnia	161	11	6.8323
Lipid	Lysophospholipid	SDB	345	11	3.18841
Lipid	Lysophospholipid	Timing	161	19	11.8012
Lipid	Lysoplasmalogen	Duration	20	0	0
Lipid	Lysoplasmalogen	EDS	8	0	0
Lipid	Lysoplasmalogen	HR	16	2	12.5
Lipid	Lysoplasmalogen	Insomnia	28	0	0
Lipid	Lysoplasmalogen	SDB	60	7	11.6667
Lipid	Lysoplasmalogen	Timing	28	2	7.14286
Lipid	Medium Chain Fatty Acid	Duration	35	0	0
Lipid	Medium Chain Fatty Acid	EDS	14	0	0
Lipid	Medium Chain Fatty Acid	HR	28	9	32.1429
Lipid	Medium Chain Fatty Acid	Insomnia	49	3	6.12245
Lipid	Medium Chain Fatty Acid	SDB	105	1	0.952381
Lipid	Medium Chain Fatty Acid	Timing	49	5	10.2041
Lipid	Mevalonate Metabolism	Duration	5	0	0
Lipid	Mevalonate Metabolism	EDS	2	0	0
Lipid	Mevalonate Metabolism	HR	4	0	0
Lipid	Mevalonate Metabolism	Insomnia	7	0	0
Lipid	Mevalonate Metabolism	SDB	15	1	6.66667
Lipid	Mevalonate Metabolism	Timing	7	0	0
Lipid	Monoacylglycerol	Duration	50	0	0
Lipid	Monoacylglycerol	EDS	20	0	0
Lipid	Monoacylglycerol	HR	40	6	15
Lipid	Monoacylglycerol	Insomnia	70	0	0
Lipid	Monoacylglycerol	SDB	150	2	1.33333
Lipid	Monoacylglycerol	Timing	70	1	1.42857
Lipid	Phosphatidylcholine (PC)	Duration	60	0	0
Lipid	Phosphatidylcholine (PC)	EDS	24	1	4.16667
Lipid	Phosphatidylcholine (PC)	HR	48	13	27.0833
Lipid	Phosphatidylcholine (PC)	Insomnia	84	1	1.19048
Lipid	Phosphatidylcholine (PC)	SDB	180	3	1.66667
Lipid	Phosphatidylcholine (PC)	Timing	84	11	13.0952
Lipid	Phosphatidylethanolamine (PE)	Duration	30	0	0
Lipid	Phosphatidylethanolamine (PE)	EDS	12	0	0
Lipid	Phosphatidylethanolamine (PE)	HR	24	15	62.5
Lipid	Phosphatidylethanolamine (PE)	Insomnia	42	1	2.38095
Lipid	Phosphatidylethanolamine (PE)	SDB	90	15	16.6667
Lipid	Phosphatidylethanolamine (PE)	Timing	42	11	26.1905
Lipid	Phosphatidylinositol (PI)	Duration	25	0	0
Lipid	Phosphatidylinositol (PI)	EDS	10	0	0
Lipid	Phosphatidylinositol (PI)	HR	20	8	40
Lipid	Phosphatidylinositol (PI)	Insomnia	35	0	0
Lipid	Phosphatidylinositol (PI)	SDB	75	4	5.33333
Lipid	Phosphatidylinositol (PI)	Timing	35	0	0
Lipid	Phospholipid Metabolism	Duration	25	0	0
Lipid	Phospholipid Metabolism	EDS	10	0	0
Lipid	Phospholipid Metabolism	HR	20	3	15
Lipid	Phospholipid Metabolism	Insomnia	35	0	0
Lipid	Phospholipid Metabolism	SDB	75	1	1.33333
Lipid	Phospholipid Metabolism	Timing	35	0	0
Lipid	Plasmalogen	Duration	55	0	0
Lipid	Plasmalogen	EDS	22	0	0
Lipid	Plasmalogen	HR	44	13	29.5455
Lipid	Plasmalogen	Insomnia	77	0	0
Lipid	Plasmalogen	SDB	165	4	2.42424
Lipid	Plasmalogen	Timing	77	6	7.79221
Lipid	Pregnenolone Steroids	Duration	30	0	0
Lipid	Pregnenolone Steroids	EDS	12	4	33.3333
Lipid	Pregnenolone Steroids	HR	24	8	33.3333
Lipid	Pregnenolone Steroids	Insomnia	42	6	14.2857
Lipid	Pregnenolone Steroids	SDB	90	10	11.1111
Lipid	Pregnenolone Steroids	Timing	42	1	2.38095
Lipid	Primary Bile Acid Metabolism	Duration	30	6	20
Lipid	Primary Bile Acid Metabolism	EDS	12	0	0
Lipid	Primary Bile Acid Metabolism	HR	24	13	54.1667
Lipid	Primary Bile Acid Metabolism	Insomnia	42	5	11.9048
Lipid	Primary Bile Acid Metabolism	SDB	90	0	0
Lipid	Primary Bile Acid Metabolism	Timing	42	18	42.8571
Lipid	Progestin Steroids	Duration	15	0	0
Lipid	Progestin Steroids	EDS	6	0	0
Lipid	Progestin Steroids	HR	12	2	16.6667
Lipid	Progestin Steroids	Insomnia	21	3	14.2857
Lipid	Progestin Steroids	SDB	45	6	13.3333
Lipid	Progestin Steroids	Timing	21	2	9.52381
Lipid	Secondary Bile Acid Metabolism	Duration	65	5	7.69231
Lipid	Secondary Bile Acid Metabolism	EDS	26	0	0
Lipid	Secondary Bile Acid Metabolism	HR	52	3	5.76923
Lipid	Secondary Bile Acid Metabolism	Insomnia	91	4	4.3956
Lipid	Secondary Bile Acid Metabolism	SDB	195	2	1.02564
Lipid	Secondary Bile Acid Metabolism	Timing	91	16	17.5824
Lipid	Short Chain Fatty Acid	Duration	5	0	0
Lipid	Short Chain Fatty Acid	EDS	2	0	0
Lipid	Short Chain Fatty Acid	HR	4	0	0
Lipid	Short Chain Fatty Acid	Insomnia	7	0	0
Lipid	Short Chain Fatty Acid	SDB	15	0	0
Lipid	Short Chain Fatty Acid	Timing	7	0	0
Lipid	Sphingomyelins	Duration	140	0	0
Lipid	Sphingomyelins	EDS	56	4	7.14286
Lipid	Sphingomyelins	HR	112	26	23.2143
Lipid	Sphingomyelins	Insomnia	196	1	0.510204
Lipid	Sphingomyelins	SDB	420	13	3.09524
Lipid	Sphingomyelins	Timing	196	2	1.02041
Lipid	Sphingosines	Duration	5	0	0
Lipid	Sphingosines	EDS	2	0	0
Lipid	Sphingosines	HR	4	2	50
Lipid	Sphingosines	Insomnia	7	0	0
Lipid	Sphingosines	SDB	15	0	0
Lipid	Sphingosines	Timing	7	0	0
Lipid	Sterol	Duration	20	0	0
Lipid	Sterol	EDS	8	0	0
Lipid	Sterol	HR	16	0	0
Lipid	Sterol	Insomnia	28	0	0
Lipid	Sterol	SDB	60	0	0
Lipid	Sterol	Timing	28	1	3.57143
Nucleotide	Purine Metabolism, (Hypo)Xanthine/Inosine containing	Duration	25	3	12
Nucleotide	Purine Metabolism, (Hypo)Xanthine/Inosine containing	EDS	10	0	0
Nucleotide	Purine Metabolism, (Hypo)Xanthine/Inosine containing	HR	20	2	10
Nucleotide	Purine Metabolism, (Hypo)Xanthine/Inosine containing	Insomnia	35	0	0
Nucleotide	Purine Metabolism, (Hypo)Xanthine/Inosine containing	SDB	75	0	0
Nucleotide	Purine Metabolism, (Hypo)Xanthine/Inosine containing	Timing	35	1	2.85714
Nucleotide	Purine Metabolism, Adenine containing	Duration	15	0	0
Nucleotide	Purine Metabolism, Adenine containing	EDS	6	1	16.6667
Nucleotide	Purine Metabolism, Adenine containing	HR	12	3	25
Nucleotide	Purine Metabolism, Adenine containing	Insomnia	21	0	0
Nucleotide	Purine Metabolism, Adenine containing	SDB	45	0	0
Nucleotide	Purine Metabolism, Adenine containing	Timing	21	0	0
Nucleotide	Purine Metabolism, Guanine containing	Duration	10	2	20
Nucleotide	Purine Metabolism, Guanine containing	EDS	4	0	0
Nucleotide	Purine Metabolism, Guanine containing	HR	8	0	0
Nucleotide	Purine Metabolism, Guanine containing	Insomnia	14	0	0
Nucleotide	Purine Metabolism, Guanine containing	SDB	30	0	0
Nucleotide	Purine Metabolism, Guanine containing	Timing	14	0	0
Nucleotide	Pyrimidine Metabolism, Cytidine containing	Duration	5	0	0
Nucleotide	Pyrimidine Metabolism, Cytidine containing	EDS	2	0	0
Nucleotide	Pyrimidine Metabolism, Cytidine containing	HR	4	0	0
Nucleotide	Pyrimidine Metabolism, Cytidine containing	Insomnia	7	0	0
Nucleotide	Pyrimidine Metabolism, Cytidine containing	SDB	15	0	0
Nucleotide	Pyrimidine Metabolism, Cytidine containing	Timing	7	0	0
Nucleotide	Pyrimidine Metabolism, Orotate containing	Duration	15	2	13.3333
Nucleotide	Pyrimidine Metabolism, Orotate containing	EDS	6	0	0
Nucleotide	Pyrimidine Metabolism, Orotate containing	HR	12	1	8.33333
Nucleotide	Pyrimidine Metabolism, Orotate containing	Insomnia	21	0	0
Nucleotide	Pyrimidine Metabolism, Orotate containing	SDB	45	0	0
Nucleotide	Pyrimidine Metabolism, Orotate containing	Timing	21	1	4.7619
Nucleotide	Pyrimidine Metabolism, Thymine containing	Duration	10	0	0
Nucleotide	Pyrimidine Metabolism, Thymine containing	EDS	4	0	0
Nucleotide	Pyrimidine Metabolism, Thymine containing	HR	8	1	12.5
Nucleotide	Pyrimidine Metabolism, Thymine containing	Insomnia	14	0	0
Nucleotide	Pyrimidine Metabolism, Thymine containing	SDB	30	0	0
Nucleotide	Pyrimidine Metabolism, Thymine containing	Timing	14	0	0
Nucleotide	Pyrimidine Metabolism, Uracil containing	Duration	45	4	8.88889
Nucleotide	Pyrimidine Metabolism, Uracil containing	EDS	18	0	0
Nucleotide	Pyrimidine Metabolism, Uracil containing	HR	36	4	11.1111
Nucleotide	Pyrimidine Metabolism, Uracil containing	Insomnia	63	1	1.5873
Nucleotide	Pyrimidine Metabolism, Uracil containing	SDB	135	0	0
Nucleotide	Pyrimidine Metabolism, Uracil containing	Timing	63	2	3.1746
Partially Characterised Molecules	Partially Characterised Molecules	Duration	90	0	0
Partially Characterised Molecules	Partially Characterised Molecules	EDS	36	0	0
Partially Characterised Molecules	Partially Characterised Molecules	HR	72	10	13.8889
Partially Characterised Molecules	Partially Characterised Molecules	Insomnia	126	1	0.793651
Partially Characterised Molecules	Partially Characterised Molecules	SDB	270	0	0
Partially Characterised Molecules	Partially Characterised Molecules	Timing	126	11	8.73016
Peptide	Acetylated Peptides	Duration	10	0	0
Peptide	Acetylated Peptides	EDS	4	2	50
Peptide	Acetylated Peptides	HR	8	0	0
Peptide	Acetylated Peptides	Insomnia	14	0	0
Peptide	Acetylated Peptides	SDB	30	0	0
Peptide	Acetylated Peptides	Timing	14	0	0
Peptide	Dipeptide	Duration	15	0	0
Peptide	Dipeptide	EDS	6	0	0
Peptide	Dipeptide	HR	12	3	25
Peptide	Dipeptide	Insomnia	21	0	0
Peptide	Dipeptide	SDB	45	0	0
Peptide	Dipeptide	Timing	21	0	0
Peptide	Fibrinogen Cleavage Peptide	Duration	25	0	0
Peptide	Fibrinogen Cleavage Peptide	EDS	10	0	0
Peptide	Fibrinogen Cleavage Peptide	HR	20	4	20
Peptide	Fibrinogen Cleavage Peptide	Insomnia	35	0	0
Peptide	Fibrinogen Cleavage Peptide	SDB	75	0	0
Peptide	Fibrinogen Cleavage Peptide	Timing	35	0	0
Peptide	Gamma-glutamyl Amino Acid	Duration	75	8	10.6667
Peptide	Gamma-glutamyl Amino Acid	EDS	30	0	0
Peptide	Gamma-glutamyl Amino Acid	HR	60	15	25
Peptide	Gamma-glutamyl Amino Acid	Insomnia	105	1	0.952381
Peptide	Gamma-glutamyl Amino Acid	SDB	225	6	2.66667
Peptide	Gamma-glutamyl Amino Acid	Timing	105	19	18.0952
Peptide	Modified Peptides	Duration	5	0	0
Peptide	Modified Peptides	EDS	2	0	0
Peptide	Modified Peptides	HR	4	3	75
Peptide	Modified Peptides	Insomnia	7	0	0
Peptide	Modified Peptides	SDB	15	0	0
Peptide	Modified Peptides	Timing	7	0	0
Unnamed	NA	Duration	565	28	4.95575
Unnamed	NA	EDS	226	5	2.21239
Unnamed	NA	HR	452	75	16.5929
Unnamed	NA	Insomnia	791	17	2.14918
Unnamed	NA	SDB	1695	20	1.17994
Unnamed	NA	Timing	791	57	7.20607
Xenobiotics	Bacterial/Fungal	Duration	5	2	40
Xenobiotics	Bacterial/Fungal	EDS	2	0	0
Xenobiotics	Bacterial/Fungal	HR	4	2	50
Xenobiotics	Bacterial/Fungal	Insomnia	7	0	0
Xenobiotics	Bacterial/Fungal	SDB	15	0	0
Xenobiotics	Bacterial/Fungal	Timing	7	0	0
Xenobiotics	Benzoate Metabolism	Duration	95	0	0
Xenobiotics	Benzoate Metabolism	EDS	38	0	0
Xenobiotics	Benzoate Metabolism	HR	76	7	9.21053
Xenobiotics	Benzoate Metabolism	Insomnia	133	4	3.00752
Xenobiotics	Benzoate Metabolism	SDB	285	3	1.05263
Xenobiotics	Benzoate Metabolism	Timing	133	6	4.51128
Xenobiotics	Chemical	Duration	75	2	2.66667
Xenobiotics	Chemical	EDS	30	0	0
Xenobiotics	Chemical	HR	60	14	23.3333
Xenobiotics	Chemical	Insomnia	105	4	3.80952
Xenobiotics	Chemical	SDB	225	6	2.66667
Xenobiotics	Chemical	Timing	105	4	3.80952
Xenobiotics	Drug - Topical Agents	Duration	15	0	0
Xenobiotics	Drug - Topical Agents	EDS	6	0	0
Xenobiotics	Drug - Topical Agents	HR	12	2	16.6667
Xenobiotics	Drug - Topical Agents	Insomnia	21	1	4.7619
Xenobiotics	Drug - Topical Agents	SDB	45	0	0
Xenobiotics	Drug - Topical Agents	Timing	21	0	0
Xenobiotics	Food Component/Plant	Duration	145	5	3.44828
Xenobiotics	Food Component/Plant	EDS	58	0	0
Xenobiotics	Food Component/Plant	HR	116	16	13.7931
Xenobiotics	Food Component/Plant	Insomnia	203	4	1.97044
Xenobiotics	Food Component/Plant	SDB	435	8	1.83908
Xenobiotics	Food Component/Plant	Timing	203	12	5.91133
Xenobiotics	Xanthine Metabolism	Duration	50	3	6
Xenobiotics	Xanthine Metabolism	EDS	20	0	0
Xenobiotics	Xanthine Metabolism	HR	40	0	0
Xenobiotics	Xanthine Metabolism	Insomnia	70	0	0
Xenobiotics	Xanthine Metabolism	SDB	150	0	0
Xenobiotics	Xanthine Metabolism	Timing	70	3	4.28571
Sleep disordered breathing (SDB), sleep duration (Duration), sleep timing (Timing), self-reported insomnia symptoms (Insomnia), excessive daytime sleepiness (EDS), and heart rate (HR) during sleep.
Statistically significant associations are defined as FDR-corrected p-value, derived using the Benjamini-Hochberg method to control false discovery rate (FDR) for multiple testing across all metabolites within each model and sex stratum for each sleep phenotype is below 0.05; while the unadjusted two-sided p values were derived by accounting for the complex sampling design-based degrees of freedo…

## Sheet: Supp Table S8
Supplementary Table S8: Number of potential and statistically significant associations by metabolite superpathway and sleep domain
superpathway	Sleep domain	Total number of sleep-metabolite pairs	Number of statistically significant assocaitions (FDR<0.05)	Percent significant associations (%)
Amino Acid	Duration	830	31	3.73494
Amino Acid	EDS	332	5	1.50602
Amino Acid	HR	664	149	22.4398
Amino Acid	Insomnia	1162	30	2.58176
Amino Acid	SDB	2490	44	1.76707
Amino Acid	Timing	1162	103	8.86403
Carbohydrate	Duration	65	6	9.23077
Carbohydrate	EDS	26	2	7.69231
Carbohydrate	HR	52	23	44.2308
Carbohydrate	Insomnia	91	3	3.2967
Carbohydrate	SDB	195	7	3.58974
Carbohydrate	Timing	91	2	2.1978
Cofactors and Vitamins	Duration	130	6	4.61538
Cofactors and Vitamins	EDS	52	2	3.84615
Cofactors and Vitamins	HR	104	30	28.8462
Cofactors and Vitamins	Insomnia	182	12	6.59341
Cofactors and Vitamins	SDB	390	4	1.02564
Cofactors and Vitamins	Timing	182	29	15.9341
Energy	Duration	40	1	2.5
Energy	EDS	16	0	0
Energy	HR	32	5	15.625
Energy	Insomnia	56	0	0
Energy	SDB	120	6	5
Energy	Timing	56	1	1.78571
Lipid	Duration	1480	30	2.02703
Lipid	EDS	592	32	5.40541
Lipid	HR	1184	294	24.8311
Lipid	Insomnia	2072	56	2.7027
Lipid	SDB	4440	112	2.52252
Lipid	Timing	2072	225	10.8591
Nucleotide	Duration	125	11	8.8
Nucleotide	EDS	50	1	2
Nucleotide	HR	100	11	11
Nucleotide	Insomnia	175	1	0.571429
Nucleotide	SDB	375	0	0
Nucleotide	Timing	175	4	2.28571
Partially Characterised Molecules	Duration	90	0	0
Partially Characterised Molecules	EDS	36	0	0
Partially Characterised Molecules	HR	72	10	13.8889
Partially Characterised Molecules	Insomnia	126	1	0.793651
Partially Characterised Molecules	SDB	270	0	0
Partially Characterised Molecules	Timing	126	11	8.73016
Peptide	Duration	130	8	6.15385
Peptide	EDS	52	2	3.84615
Peptide	HR	104	25	24.0385
Peptide	Insomnia	182	1	0.549451
Peptide	SDB	390	6	1.53846
Peptide	Timing	182	19	10.4396
Unnamed	Duration	565	28	4.95575
Unnamed	EDS	226	5	2.21239
Unnamed	HR	452	75	16.5929
Unnamed	Insomnia	791	17	2.14918
Unnamed	SDB	1695	20	1.17994
Unnamed	Timing	791	57	7.20607
Xenobiotics	Duration	385	12	3.11688
Xenobiotics	EDS	154	0	0
Xenobiotics	HR	308	41	13.3117
Xenobiotics	Insomnia	539	13	2.41187
Xenobiotics	SDB	1155	17	1.47186
Xenobiotics	Timing	539	25	4.63822
Sleep disordered breathing (SDB), sleep duration (Duration), sleep timing (Timing), self-reported insomnia symptoms (Insomnia), excessive daytime sleepiness (EDS), and heart rate (HR) during sleep.
Statistically significant associations are defined as FDR-corrected p-value, derived using the Benjamini-Hochberg method to control false discovery rate (FDR) for multiple testing across all metabolites within each model and sex stratum for each sleep phenotype is below 0.05; while the unadjusted two-sided p values were derived by accounting for the complex sampling design-based degrees of freedo…

## Sheet: Supp Table S9
Supplementary Table S9: Characteristics of networks by superpathway of metabolites and combined
	Lipids	Amino acids	Carbohydrates	Vitamins	Energy metabolism	Nucleotides	Partially characterised molecules	Peptides	Xenobiotics	Unnamed metabolites	Combined (all metabolites)
connectance	0.115142	0.112338	0.252747	0.188017	0.25	0.1875	0.328571	0.164021	0.099686	0.110315	0.0913274
web asymmetry	-0.776062	-0.630573	0.037037	0	0.25	-0.142857	0.176471	-0.0769231	-0.306667	-0.446429	-0.883333
links per species	2.96525	2.65605	1.7037	2.06818	0.9375	1.28571	1.35294	1.58974	1.69333	2.47321	3.01
number of compartments	1	2	1	1	2	3	1	2	1	1	1
cluster coefficient	0.0826087	0.0625	0.230769	0.136364	0.166667	0.09375	0.357143	0.0952381	0.0612245	0.0493827	0.0477876
modularity Q	0.444394	0.49079	0.412098	0.432556	0.56	0.477623	0.453686	0.541623	0.582429	0.426392	0.470705
nestedness	9.60949	9.49771	29.549	15.3595	33.5683	25.4247	26.2112	10.4685	9.99913	9.40916	6.53375
NODF	31.5471	29.2539	33.2389	33.1204	21.9444	27.7778	41.6667	28.3134	19.6122	28.8355	29.2169
weighted nestedness	0.597205	0.548165	0.281933	0.373119	0.236729	0.253696	0.370029	0.539524	0.401949	0.568209	0.65944
weighted NODF	0	0	0	0	0	0	0	0	0	5.7241	0
linkage density	32.181	19.5971	4.47826	6.32967	2.46667	4.22222	3.3913	5.17742	6.87402	12.3531	71.0554
weighted connectance	0.124251	0.124822	0.165862	0.143856	0.154167	0.150794	0.199488	0.132754	0.0916535	0.110295	0.118426
Shannon diversity	6.64379	6.03309	3.82864	4.51086	2.70805	3.58352	3.13549	4.12713	4.84419	5.54637	7.49887
number of species (sleep phenotypes)	29	29	14	22	10	12	10	18	26	31	35
number of species (metabolites)	230	128	13	22	6	16	7	21	49	81	565
mean number of shared partners (sleep phenotypes)	3.31773	1.93842	0.824176	0.974026	0.355556	0.484848	0.733333	0.679739	0.489231	1.15269	5.28235
mean number of shared partners (metabolites)	0.858174	0.857283	1.08974	1.12554	0.4	0.7	1.04762	0.738095	0.49915	0.816049	0.774349
cluster coefficient (sleep phenotypes)	0.260236	0.268904	0.361204	0.305195	0.3	0.354167	0.416149	0.285714	0.209063	0.255697	0.243593
cluster coefficient (metabolites)	0.155442	0.164641	0.304348	0.27023	0.313333	0.231481	0.386957	0.241935	0.134767	0.165622	0.128018
weighted cluster coefficient (sleep phenotypes)	0.438454	0.465913	0.578638	0.606631	0	0.0863787	0.347826	0.477036	0.216966	0.512853	0.420185
weighted cluster coefficient (metabolites)	0.901108	0.836096	0.372355	0.554734	0	0.215789	0.224299	0.456543	0.456637	0.765893	0.953367
niche overlap (sleep phenotypes)	0.0925043	0.115835	0.21848	0.206972	0.236296	0.101046	0.306508	0.206244	0.090307	0.122468	0.0739113
niche overlap (metabolites)	0.238049	0.238168	0.276543	0.245323	0.171111	0.271806	0.308088	0.243423	0.186457	0.205636	0.222362
togetherness (sleep phenotypes)	0.0364434	0.0378999	0.125327	0.104113	0.172222	0.0589489	0.209259	0.0877511	0.0360421	0.0398704	0.0251433
togetherness (metabolites)	0.0987036	0.0980505	0.194872	0.130628	0.114286	0.165	0.215238	0.119345	0.0696112	0.0865727	0.07614
partner diversity (sleep phenotypes)	3.79344	3.20331	1.38902	1.70547	0.496981	1.4786	0.972355	1.57436	2.00585	2.78746	4.59357
partner diversity (metabolites)	1.3708	1.38076	1.38401	1.62537	1.03346	0.926872	1.28772	1.30814	1.09978	1.45217	1.34306
generality (sleep phenotypes)	59.8542	34.4197	4.69565	6.71429	1.8	5.66667	2.91304	6	10.2441	19.83	137.63
vulnerability (metabolites)	4.50781	4.77458	4.26087	5.94505	3.13333	2.77778	3.86957	4.35484	3.50394	4.87617	4.48062
Connectance: Realised proportion of possible links (Dunne et al. 2002)
Web asymmetry: Balance between numbers in the two groups (e.g., metabolites and sleep phenotyeps)
Compartments: Sub-sets of the web which are not connected (through either metabolite or sleep phenotype group) to another compartment.
Cluster coefficient: The number of realised links devided by the number of possible links
Nestedness: Nestedness temperature of the matrix (0 means cold, i.e. high nestedness, 100 means hot, i.e. chaos).
NODF: Another index for nestedness. High values indicate nestedness.
Weighted nestedness: Nestedness weighted by interaction frequencies. It ranges between 1 (perfect nestedness) and 0 (perfect chaos).
Weighted NODF: Incorperates weights of the link in NODF calculation.
Linkage density: Marginal totals-weighted diversity of interactions per node (metabolite or sleep phenotype).
Weighted connectance: Linkage density divided by number of species in the network (Bersier et al. 2002).
Shannon diversity: Shannon’s diversity of interactions (i.e. network entries).
Niche overlap: Mean similarity in interaction pattern between nodes (metabolites or sleep phenotypes) of the same group
Togetherness: Mean number of co-occupancies across all nodes(metabolites or sleep phenotypes) combinations.
Partner diversity: Weighted mean Shannon diversity of the number of interactions for the nodes(metabolite or sleep phenotype) of that group.
Generality: Weighted mean effective number of metabolites per sleep phenotype, weighted by their marginal totals (row sums)
Vulnerability: Weighted mean effective number of sleep phenotypes per metabolite, weighted by their marginal totals (row sums)

## Sheet: Suppl Table S10
Supplementary Table S10: Comparison of number of replicated associations between potential imputation approaches
Imputation approach	Rank Normalized	Sleep Trait	Sleep Trait Label	Number of significant associations in Batch 1	Number of replicated associations in Batch 2
Multiple imputations with covariates	TRUE	std hr	SD of heart rate during sleep	3	2
Multiple imputations with covariates - UnM	TRUE	std hr	SD of heart rate during sleep	3	2
Multiple imputations with metabolites only	TRUE	std hr	SD of heart rate during sleep	3	2
Multiple imputations with metabolites only - UnM	TRUE	std hr	SD of heart rate during sleep	3	2
Multiple imputations with metabolites only	FALSE	std hr	SD of heart rate during sleep	4	1
Half the minimum value in the sample	TRUE	std hr	SD of heart rate during sleep	2	1
Minimum value in the sample	TRUE	std hr	SD of heart rate during sleep	2	1
Minimum value in the sample	FALSE	std hr	SD of heart rate during sleep	2	1
Multiple imputations with covariates	FALSE	std hr	SD of heart rate during sleep	4	0
Multiple imputations with covariates- UnM	FALSE	std hr	SD of heart rate during sleep	4	0
Multiple imputations with metabolites only- UnM	FALSE	std hr	SD of heart rate during sleep	4	0
Half the minimum value in the sample	FALSE	std hr	SD of heart rate during sleep	0	0
Multiple imputations with covariates	TRUE	rei0	REI0%	219	131
Half the minimum value in the sample	TRUE	rei0	REI0%	224	130
Minimum value in the sample	TRUE	rei0	REI0%	224	130
Multiple imputations with metabolites only- UnM	FALSE	rei0	REI0%	214	116
Multiple imputations with covariates	FALSE	rei0	REI0%	216	114
Multiple imputations with metabolites only	FALSE	rei0	REI0%	215	114
Multiple imputations with covariates- UnM	FALSE	rei0	REI0%	214	113
Multiple imputations with metabolites only	TRUE	rei0	REI0%	77	17
Multiple imputations with metabolites only- UnM	TRUE	rei0	REI0%	69	17
Multiple imputations with covariates- UnM	TRUE	rei0	REI0%	71	15
Half the minimum value in the sample	FALSE	rei0	REI0%	4	2
Minimum value in the sample	FALSE	rei0	REI0%	4	2
Multiple imputations with covariates	TRUE	slpdur	Sleep duration	65	36
Multiple imputations with metabolites only- UnM	TRUE	slpdur	Sleep duration	67	33
Multiple imputations with covariates- UnM	TRUE	slpdur	Sleep duration	62	32
Multiple imputations with metabolites only	TRUE	slpdur	Sleep duration	60	31
Half the minimum value in the sample	TRUE	slpdur	Sleep duration	63	28
Minimum value in the sample	TRUE	slpdur	Sleep duration	63	28
Multiple imputations with metabolites only- UnM	FALSE	slpdur	Sleep duration	35	10
Multiple imputations with covariates	FALSE	slpdur	Sleep duration	34	10
Multiple imputations with metabolites only	FALSE	slpdur	Sleep duration	34	10
Multiple imputations with covariates- UnM	FALSE	slpdur	Sleep duration	32	9
Half the minimum value in the sample	FALSE	slpdur	Sleep duration	28	7
Minimum value in the sample	FALSE	slpdur	Sleep duration	28	7
Multiple imputations with covariates	TRUE	wdmid_rad	Weekday sleep midpoint	152	149
Multiple imputations with metabolites only	TRUE	wdmid_rad	Weekday sleep midpoint	150	147
Multiple imputations with covariates- UnM	TRUE	wdmid_rad	Weekday sleep midpoint	146	143
Multiple imputations with metabolites only- UnM	TRUE	wdmid_rad	Weekday sleep midpoint	148	142
Multiple imputations with metabolites only	FALSE	wdmid_rad	Weekday sleep midpoint	87	78
Multiple imputations with covariates- UnM	FALSE	wdmid_rad	Weekday sleep midpoint	84	76
Multiple imputations with covariates	FALSE	wdmid_rad	Weekday sleep midpoint	84	75
Multiple imputations with metabolites only- UnM	FALSE	wdmid_rad	Weekday sleep midpoint	80	71
Half the minimum value in the sample	FALSE	wdmid_rad	Weekday sleep midpoint	0	0
Half the minimum value in the sample	TRUE	wdmid_rad	Weekday sleep midpoint	0	0
Minimum value in the sample	FALSE	wdmid_rad	Weekday sleep midpoint	0	0
Minimum value in the sample	TRUE	wdmid_rad	Weekday sleep midpoint	0	0
Multiple imputations with covariates- UnM	TRUE	wdwake_rad	Weekday wake time	110	99
Multiple imputations with metabolites only- UnM	TRUE	wdwake_rad	Weekday wake time	110	99
Multiple imputations with covariates	TRUE	wdwake_rad	Weekday wake time	108	98
Multiple imputations with metabolites only	TRUE	wdwake_rad	Weekday wake time	103	93
Multiple imputations with metabolites only	FALSE	wdwake_rad	Weekday wake time	59	55
Multiple imputations with covariates	FALSE	wdwake_rad	Weekday wake time	57	53
Multiple imputations with covariates- UnM	FALSE	wdwake_rad	Weekday wake time	57	52
Multiple imputations with metabolites only- UnM	FALSE	wdwake_rad	Weekday wake time	56	51
Half the minimum value in the sample	FALSE	wdwake_rad	Weekday wake time	0	0
Half the minimum value in the sample	TRUE	wdwake_rad	Weekday wake time	0	0
Minimum value in the sample	TRUE	wdwake_rad	Weekday wake time	0	0
Minimum value in the sample	FALSE	wdwake_rad	Weekday wake time	0	0
Multiple imputations with covariates	TRUE	wewake_rad	Weekend wake time	62	61
Multiple imputations with metabolites only	TRUE	wewake_rad	Weekend wake time	63	60
Multiple imputations with metabolites only- UnM	TRUE	wewake_rad	Weekend wake time	59	57
Multiple imputations with covariates- UnM	TRUE	wewake_rad	Weekend wake time	58	56
Multiple imputations with covariates- UnM	FALSE	wewake_rad	Weekend wake time	29	28
Multiple imputations with metabolites only	FALSE	wewake_rad	Weekend wake time	26	26
Multiple imputations with metabolites only- UnM	FALSE	wewake_rad	Weekend wake time	26	26
Multiple imputations with covariates	FALSE	wewake_rad	Weekend wake time	24	24
Half the minimum value in the sample	FALSE	wewake_rad	Weekend wake time	0	0
Half the minimum value in the sample	TRUE	wewake_rad	Weekend wake time	0	0
Minimum value in the sample	FALSE	wewake_rad	Weekend wake time	0	0
Minimum value in the sample	TRUE	wewake_rad	Weekend wake time	0	0
Statistically significant associations in batch 1 are defined as FDR-corrected p-value, derived using the Benjamini-Hochberg method to control false discovery rate (FDR) for multiple testing across all metabolites within each model and sex stratum for each sleep phenotype is below 0.05; while the unadjusted two-sided p values were derived by accounting for the complex sampling design-based degree…
Replicated associations in batch 2 are defined as one-sided p-values guided by the estimated direction of the single metabolite association analysis results in batch 1 (, and determined replication if the one-sided p-value was <0.05.
